# Supplementary material for: Immunocyte phenotype and breast cancer risk: A Mendel randomization analysis
Source: PLoS One. 2024 Oct 17;19(10):e0311172. doi: 10.1371/journal.pone.0311172 (PMC11486363; doi:10.1371/journal.pone.0311172)
Supplement: S1 Table — (XLSX) [file pone.0311172.s004.xlsx]

## Sheet: Sheet1
SNP	effect_allele.exposure	other_allele.exposure	effect_allele.outcome	other_allele.outcome	beta.exposure	beta.outcome	eaf.exposure	eaf.outcome	remove	palindromic	ambiguous	id.outcome	chr	pos	se.outcome	samplesize.outcome	pval.outcome	outcome	originalname.outcome	outcome.deprecated	mr_keep.outcome	data_source.outcome	pval.exposure	chr.exposure	pos.exposure	samplesize.exposure	se.exposure	id.exposure	exposure	mr_keep.exposure	pval_origin.exposure	data_source.exposure	action	SNP_index	mr_keep	F
rs112839090	A	G	A	G	-0.1468	0.0223	0.1972	0.112836	FALSE	FALSE	FALSE	ebi-a-GCST90018799	12	119727983	0.0188	257730	0.2362	Breast cancer || id:ebi-a-GCST90018799	Breast cancer	Breast cancer || ||	TRUE	igd	2.18902e-06	12	119727983	3656	0.03096	ebi-a-GCST90001398	|| id:ebi-a-GCST90001398	TRUE	reported	igd	2	1	TRUE	22.4828
rs11657118	C	T	C	T	-0.1112	0.0084	0.475	0.420356	FALSE	FALSE	FALSE	ebi-a-GCST90018799	17	2714118	0.0102	257730	0.4099	Breast cancer || id:ebi-a-GCST90018799	Breast cancer	Breast cancer || ||	TRUE	igd	4.20998e-06	17	2714118	3656	0.02412	ebi-a-GCST90001398	|| id:ebi-a-GCST90001398	TRUE	reported	igd	2	1	TRUE	21.2547
rs118092259	G	T	G	T	-0.2912	0.0487	0.0414	0.0176338	FALSE	FALSE	FALSE	ebi-a-GCST90018799	8	89432719	0.0424	257730	0.2508	Breast cancer || id:ebi-a-GCST90018799	Breast cancer	Breast cancer || ||	TRUE	igd	4.00101e-06	8	89432719	3656	0.06306	ebi-a-GCST90001398	|| id:ebi-a-GCST90001398	TRUE	reported	igd	2	1	TRUE	21.3243
rs12461001	A	G	A	G	0.1184	-0.0184	0.6291	0.563951	FALSE	FALSE	FALSE	ebi-a-GCST90018799	19	14885525	0.0112	257730	0.1014	Breast cancer || id:ebi-a-GCST90018799	Breast cancer	Breast cancer || ||	TRUE	igd	2.94802e-06	19	14885525	3656	0.02528	ebi-a-GCST90001398	|| id:ebi-a-GCST90001398	TRUE	reported	igd	2	1	TRUE	21.9356
rs12874404	G	A	G	A	0.1523	-0.011	0.3256	0.048002	FALSE	FALSE	FALSE	ebi-a-GCST90018799	13	108993494	0.0268	257730	0.6824	Breast cancer || id:ebi-a-GCST90018799	Breast cancer	Breast cancer || ||	TRUE	igd	8.62303e-09	13	108993494	3656	0.02639	ebi-a-GCST90001398	|| id:ebi-a-GCST90001398	TRUE	reported	igd	2	1	TRUE	33.3059
rs143666202	A	G	A	G	0.268	-0.0186	0.0502	0.087386	FALSE	FALSE	FALSE	ebi-a-GCST90018799	14	77579227	0.0213	257730	0.3817	Breast cancer || id:ebi-a-GCST90018799	Breast cancer	Breast cancer || ||	TRUE	igd	2.711e-06	14	77579227	3656	0.05703	ebi-a-GCST90001398	|| id:ebi-a-GCST90001398	TRUE	reported	igd	2	1	TRUE	22.0832
rs145371905	T	G	T	G	0.4126	-0.0408	0.0194	0.0112939	FALSE	FALSE	FALSE	ebi-a-GCST90018799	13	70325772	0.0556	257730	0.4624	Breast cancer || id:ebi-a-GCST90018799	Breast cancer	Breast cancer || ||	TRUE	igd	3.42997e-06	13	70325772	3656	0.08871	ebi-a-GCST90001398	|| id:ebi-a-GCST90001398	TRUE	reported	igd	2	1	TRUE	21.6328
rs4076316	A	T	A	T	-0.1331	0.0117	0.3005	0.387556	FALSE	TRUE	FALSE	ebi-a-GCST90018799	6	167859623	0.0109	257730	0.2833	Breast cancer || id:ebi-a-GCST90018799	Breast cancer	Breast cancer || ||	TRUE	igd	9.72904e-07	6	167859623	3656	0.02714	ebi-a-GCST90001398	|| id:ebi-a-GCST90001398	TRUE	reported	igd	2	1	TRUE	24.0512
rs557577736	G	A	G	A	1.924	-0.0167	0.001	0.0103331	FALSE	FALSE	FALSE	ebi-a-GCST90018799	13	46224092	0.0656	257730	0.7988	Breast cancer || id:ebi-a-GCST90018799	Breast cancer	Breast cancer || ||	TRUE	igd	6.08793e-07	13	46224092	3656	0.3849	ebi-a-GCST90001398	|| id:ebi-a-GCST90001398	TRUE	reported	igd	2	1	TRUE	24.987
rs6032660	A	G	A	G	-0.1345	-0.0021	0.6359	0.716762	FALSE	FALSE	FALSE	ebi-a-GCST90018799	20	44730245	0.0111	257730	0.8459	Breast cancer || id:ebi-a-GCST90018799	Breast cancer	Breast cancer || ||	TRUE	igd	3.65797e-07	20	44730245	3656	0.02641	ebi-a-GCST90001398	|| id:ebi-a-GCST90001398	TRUE	reported	igd	2	1	TRUE	25.9363
rs73192651	T	C	T	C	0.4968	-0.0313	0.02	0.0342452	FALSE	FALSE	FALSE	ebi-a-GCST90018799	13	50212885	0.0286	257730	0.2741	Breast cancer || id:ebi-a-GCST90018799	Breast cancer	Breast cancer || ||	TRUE	igd	2.09402e-08	13	50212885	3656	0.08845	ebi-a-GCST90001398	|| id:ebi-a-GCST90001398	TRUE	reported	igd	2	1	TRUE	31.5477
rs77762131	C	G	C	G	0.3067	-0.0015	0.045	0.0160939	FALSE	TRUE	FALSE	ebi-a-GCST90018799	14	96205838	0.0456	257730	0.9744	Breast cancer || id:ebi-a-GCST90018799	Breast cancer	Breast cancer || ||	TRUE	igd	8.86605e-08	14	96205838	3656	0.05723	ebi-a-GCST90001398	|| id:ebi-a-GCST90001398	TRUE	reported	igd	2	1	TRUE	28.7197
rs8014978	C	T	C	T	-0.123	0.0118	0.5737	0.424594	FALSE	FALSE	FALSE	ebi-a-GCST90018799	14	94936964	0.0101	257730	0.2422	Breast cancer || id:ebi-a-GCST90018799	Breast cancer	Breast cancer || ||	TRUE	igd	6.71104e-07	14	94936964	3656	0.02471	ebi-a-GCST90001398	|| id:ebi-a-GCST90001398	TRUE	reported	igd	2	1	TRUE	24.7779
																																				#DIV/0!
SNP	effect_allele.exposure	other_allele.exposure	effect_allele.outcome	other_allele.outcome	beta.exposure	beta.outcome	eaf.exposure	eaf.outcome	remove	palindromic	ambiguous	id.outcome	chr	pos	se.outcome	samplesize.outcome	pval.outcome	outcome	originalname.outcome	outcome.deprecated	mr_keep.outcome	data_source.outcome	samplesize.exposure	pos.exposure	pval.exposure	se.exposure	chr.exposure	id.exposure	exposure	mr_keep.exposure	pval_origin.exposure	data_source.exposure	action	SNP_index	mr_keep	#VALUE!
rs10762541	T	C	T	C	0.1488	-0.0323	0.772	0.752231	FALSE	FALSE	FALSE	ebi-a-GCST90018799	10	53790461	0.0117	257730	0.00566905	Breast cancer || id:ebi-a-GCST90018799	Breast cancer	Breast cancer || ||	TRUE	igd	3656	53790461	6.08695e-07	0.02978	10	ebi-a-GCST90001418	|| id:ebi-a-GCST90001418	TRUE	reported	igd	2	1	TRUE	24.9664
rs11653761	T	G	T	G	-0.118	0.0103	0.592	0.584364	FALSE	FALSE	FALSE	ebi-a-GCST90018799	17	2716535	0.0102	257730	0.3085	Breast cancer || id:ebi-a-GCST90018799	Breast cancer	Breast cancer || ||	TRUE	igd	3656	2716535	1.84001e-06	0.0247	17	ebi-a-GCST90001418	|| id:ebi-a-GCST90001418	TRUE	reported	igd	2	1	TRUE	22.8229
rs118092259	G	T	G	T	-0.2901	0.0487	0.0414	0.0176338	FALSE	FALSE	FALSE	ebi-a-GCST90018799	8	89432719	0.0424	257730	0.2508	Breast cancer || id:ebi-a-GCST90018799	Breast cancer	Breast cancer || ||	TRUE	igd	3656	89432719	4.97898e-06	0.06345	8	ebi-a-GCST90001418	|| id:ebi-a-GCST90001418	TRUE	reported	igd	2	1	TRUE	20.9041
rs12874404	G	A	G	A	0.1691	-0.011	0.3256	0.048002	FALSE	FALSE	FALSE	ebi-a-GCST90018799	13	108993494	0.0268	257730	0.6824	Breast cancer || id:ebi-a-GCST90018799	Breast cancer	Breast cancer || ||	TRUE	igd	3656	108993494	2.04202e-10	0.02653	13	ebi-a-GCST90001418	|| id:ebi-a-GCST90001418	TRUE	reported	igd	2	1	TRUE	40.6268
rs138329462	A	G	A	G	-0.4374	0.0159	0.0174	0.0325281	FALSE	FALSE	FALSE	ebi-a-GCST90018799	12	11634360	0.0327	257730	0.627899	Breast cancer || id:ebi-a-GCST90018799	Breast cancer	Breast cancer || ||	TRUE	igd	3656	11634360	3.10799e-06	0.09365	12	ebi-a-GCST90001418	|| id:ebi-a-GCST90001418	TRUE	reported	igd	2	1	TRUE	21.8143
rs144295598	A	G	A	G	0.5664	-0.0859	0.0103	0.00684785	FALSE	FALSE	FALSE	ebi-a-GCST90018799	22	45164171	0.074	257730	0.2457	Breast cancer || id:ebi-a-GCST90018799	Breast cancer	Breast cancer || ||	TRUE	igd	3656	45164171	2.59902e-06	0.1203	22	ebi-a-GCST90001418	|| id:ebi-a-GCST90001418	TRUE	reported	igd	2	1	TRUE	22.1674
rs17708396	A	C	A	C	2.539	-0.0611	0.0005	0.0277269	FALSE	FALSE	FALSE	ebi-a-GCST90018799	5	148410250	0.0394	257730	0.1214	Breast cancer || id:ebi-a-GCST90018799	Breast cancer	Breast cancer || ||	TRUE	igd	3656	148410250	1.09499e-06	0.5201	5	ebi-a-GCST90001418	|| id:ebi-a-GCST90001418	TRUE	reported	igd	2	1	TRUE	23.8315
rs4076316	A	T	A	T	-0.1404	0.0117	0.3005	0.387556	FALSE	TRUE	FALSE	ebi-a-GCST90018799	6	167859623	0.0109	257730	0.2833	Breast cancer || id:ebi-a-GCST90018799	Breast cancer	Breast cancer || ||	TRUE	igd	3656	167859623	2.83798e-07	0.02729	6	ebi-a-GCST90001418	|| id:ebi-a-GCST90001418	TRUE	reported	igd	2	1	TRUE	26.4684
rs557577736	G	A	G	A	1.818	-0.0167	0.001	0.0103331	FALSE	FALSE	FALSE	ebi-a-GCST90018799	13	46224092	0.0656	257730	0.7988	Breast cancer || id:ebi-a-GCST90018799	Breast cancer	Breast cancer || ||	TRUE	igd	3656	46224092	2.869e-06	0.3878	13	ebi-a-GCST90001418	|| id:ebi-a-GCST90001418	TRUE	reported	igd	2	1	TRUE	21.9772
rs56033406	T	C	T	C	0.312	0.0157	0.0349	0.0258023	FALSE	FALSE	FALSE	ebi-a-GCST90018799	6	41084740	0.0366	257730	0.6674	Breast cancer || id:ebi-a-GCST90018799	Breast cancer	Breast cancer || ||	TRUE	igd	3656	41084740	3.22901e-06	0.06692	6	ebi-a-GCST90001418	|| id:ebi-a-GCST90001418	TRUE	reported	igd	2	1	TRUE	21.7369
rs73192651	T	C	T	C	0.4411	-0.0313	0.02	0.0342452	FALSE	FALSE	FALSE	ebi-a-GCST90018799	13	50212885	0.0286	257730	0.2741	Breast cancer || id:ebi-a-GCST90018799	Breast cancer	Breast cancer || ||	TRUE	igd	3656	50212885	7.38193e-07	0.08893	13	ebi-a-GCST90001418	|| id:ebi-a-GCST90001418	TRUE	reported	igd	2	1	TRUE	24.6024
rs75766272	T	C	T	C	-0.4055	-0.0185	0.0201	0.0402256	FALSE	FALSE	FALSE	ebi-a-GCST90018799	1	8009985	0.0315	257730	0.5569	Breast cancer || id:ebi-a-GCST90018799	Breast cancer	Breast cancer || ||	TRUE	igd	3656	8009985	2.56998e-06	0.08609	1	ebi-a-GCST90001418	|| id:ebi-a-GCST90001418	TRUE	reported	igd	2	1	TRUE	22.1859
rs77762131	C	G	C	G	0.2815	-0.0015	0.045	0.0160939	FALSE	TRUE	FALSE	ebi-a-GCST90018799	14	96205838	0.0456	257730	0.9744	Breast cancer || id:ebi-a-GCST90018799	Breast cancer	Breast cancer || ||	TRUE	igd	3656	96205838	1.12699e-06	0.05774	14	ebi-a-GCST90001418	|| id:ebi-a-GCST90001418	TRUE	reported	igd	2	1	TRUE	23.7686
																																				#DIV/0!
SNP	effect_allele.exposure	other_allele.exposure	effect_allele.outcome	other_allele.outcome	beta.exposure	beta.outcome	eaf.exposure	eaf.outcome	remove	palindromic	ambiguous	id.outcome	chr	pos	se.outcome	samplesize.outcome	pval.outcome	outcome	originalname.outcome	outcome.deprecated	mr_keep.outcome	data_source.outcome	se.exposure	pval.exposure	samplesize.exposure	pos.exposure	chr.exposure	id.exposure	exposure	mr_keep.exposure	pval_origin.exposure	data_source.exposure	action	SNP_index	mr_keep	#VALUE!
rs10743163	A	G	A	G	-0.1167	0.0032	0.4035	0.385042	FALSE	FALSE	FALSE	ebi-a-GCST90018799	11	11033950	0.0103	257730	0.760599	Breast cancer || id:ebi-a-GCST90018799	Breast cancer	Breast cancer || ||	TRUE	igd	0.02529	4.11396e-06	3657	11033950	11	ebi-a-GCST90001428	|| id:ebi-a-GCST90001428	TRUE	reported	igd	2	1	TRUE	21.2934
rs111854570	A	G	A	G	-0.2872	0.0172	0.0388	0.0253315	FALSE	FALSE	FALSE	ebi-a-GCST90018799	3	8695105	0.0373	257730	0.6445	Breast cancer || id:ebi-a-GCST90018799	Breast cancer	Breast cancer || ||	TRUE	igd	0.06245	4.40697e-06	3657	8695105	3	ebi-a-GCST90001428	|| id:ebi-a-GCST90001428	TRUE	reported	igd	2	1	TRUE	21.1497
rs112904733	T	G	G	C	0.1953	-0.2143	0.0956	0.001646	TRUE	FALSE	FALSE	ebi-a-GCST90018799	1	214958496	0.3147	257730	0.4959	Breast cancer || id:ebi-a-GCST90018799	Breast cancer	Breast cancer || ||	TRUE	igd	0.04221	3.85496e-06	3657	214958496	1	ebi-a-GCST90001428	|| id:ebi-a-GCST90001428	TRUE	reported	igd	2	1	FALSE	21.4079
rs112904733	T	G	T	G	0.1953	0.0126	0.0956	0.0748994	FALSE	FALSE	FALSE	ebi-a-GCST90018799	1	214958496	0.0221	257730	0.5699	Breast cancer || id:ebi-a-GCST90018799	Breast cancer	Breast cancer || ||	TRUE	igd	0.04221	3.85496e-06	3657	214958496	1	ebi-a-GCST90001428	|| id:ebi-a-GCST90001428	TRUE	reported	igd	2	2	TRUE	21.4079
rs11548656	G	A	G	A	-0.1701	-0.0292	0.1288	0.0394825	FALSE	FALSE	FALSE	ebi-a-GCST90018799	16	81916912	0.03	257730	0.3313	Breast cancer || id:ebi-a-GCST90018799	Breast cancer	Breast cancer || ||	TRUE	igd	0.0366	3.48097e-06	3657	81916912	16	ebi-a-GCST90001428	|| id:ebi-a-GCST90001428	TRUE	reported	igd	2	1	TRUE	21.5996
rs16832731	A	G	A	G	0.1484	0.0122	0.1987	0.201078	FALSE	FALSE	FALSE	ebi-a-GCST90018799	2	136864703	0.0124	257730	0.3245	Breast cancer || id:ebi-a-GCST90018799	Breast cancer	Breast cancer || ||	TRUE	igd	0.03147	2.48599e-06	3657	136864703	2	ebi-a-GCST90001428	|| id:ebi-a-GCST90001428	TRUE	reported	igd	2	1	TRUE	22.2369
rs17405749	T	C	T	C	-0.1389	-0.013	0.2374	0.253979	FALSE	FALSE	FALSE	ebi-a-GCST90018799	5	144609363	0.0121	257730	0.283	Breast cancer || id:ebi-a-GCST90018799	Breast cancer	Breast cancer || ||	TRUE	igd	0.02884	1.51098e-06	3657	144609363	5	ebi-a-GCST90001428	|| id:ebi-a-GCST90001428	TRUE	reported	igd	2	1	TRUE	23.196
rs2397752	T	C	T	C	-0.136	0.01	0.248	0.248909	FALSE	FALSE	FALSE	ebi-a-GCST90018799	10	132983821	0.0115	257730	0.3852	Breast cancer || id:ebi-a-GCST90018799	Breast cancer	Breast cancer || ||	TRUE	igd	0.02815	1.41101e-06	3657	132983821	10	ebi-a-GCST90001428	|| id:ebi-a-GCST90001428	TRUE	reported	igd	2	1	TRUE	23.3411
rs4038038	A	G	A	G	0.1177	-0.0017	0.359	0.468861	FALSE	FALSE	FALSE	ebi-a-GCST90018799	13	19499423	0.0104	257730	0.8733	Breast cancer || id:ebi-a-GCST90018799	Breast cancer	Breast cancer || ||	TRUE	igd	0.02529	3.36202e-06	3657	19499423	13	ebi-a-GCST90001428	|| id:ebi-a-GCST90001428	TRUE	reported	igd	2	1	TRUE	21.6598
rs73205209	C	T	C	T	0.3323	-0.045	0.0334	0.00922651	FALSE	FALSE	FALSE	ebi-a-GCST90018799	3	106275239	0.0605	257730	0.457	Breast cancer || id:ebi-a-GCST90018799	Breast cancer	Breast cancer || ||	TRUE	igd	0.07083	2.81799e-06	3657	106275239	3	ebi-a-GCST90001428	|| id:ebi-a-GCST90001428	TRUE	reported	igd	2	1	TRUE	22.0103
rs75273600	A	G	A	G	0.6398	0.0882	0.0093	0.0269222	FALSE	FALSE	FALSE	ebi-a-GCST90018799	6	125594743	0.0348	257730	0.0113	Breast cancer || id:ebi-a-GCST90018799	Breast cancer	Breast cancer || ||	TRUE	igd	0.1253	3.46497e-07	3657	125594743	6	ebi-a-GCST90001428	|| id:ebi-a-GCST90001428	TRUE	reported	igd	2	1	TRUE	26.0727
rs75659776	T	C	T	C	0.2621	0.0154	0.0515	0.0798819	FALSE	FALSE	FALSE	ebi-a-GCST90018799	17	49605668	0.0193	257730	0.4236	Breast cancer || id:ebi-a-GCST90018799	Breast cancer	Breast cancer || ||	TRUE	igd	0.05581	2.73697e-06	3657	49605668	17	ebi-a-GCST90001428	|| id:ebi-a-GCST90001428	TRUE	reported	igd	2	1	TRUE	22.0551
rs80216562	A	G	A	G	-0.3698	-0.0386	0.029	0.0471087	FALSE	FALSE	FALSE	ebi-a-GCST90018799	11	128322602	0.0234	257730	0.0987893	Breast cancer || id:ebi-a-GCST90018799	Breast cancer	Breast cancer || ||	TRUE	igd	0.07231	3.31002e-07	3657	128322602	11	ebi-a-GCST90001428	|| id:ebi-a-GCST90001428	TRUE	reported	igd	2	1	TRUE	26.1539
rs9424499	C	G	C	G	-0.5857	-0.0358	0.0109	0.0733613	FALSE	TRUE	FALSE	ebi-a-GCST90018799	1	233050029	0.0191	257730	0.0615404	Breast cancer || id:ebi-a-GCST90018799	Breast cancer	Breast cancer || ||	TRUE	igd	0.1138	2.81002e-07	3657	233050029	1	ebi-a-GCST90001428	|| id:ebi-a-GCST90001428	TRUE	reported	igd	2	1	TRUE	26.489
																																				#DIV/0!
SNP	effect_allele.exposure	other_allele.exposure	effect_allele.outcome	other_allele.outcome	beta.exposure	beta.outcome	eaf.exposure	eaf.outcome	remove	palindromic	ambiguous	id.outcome	chr	pos	se.outcome	samplesize.outcome	pval.outcome	outcome	originalname.outcome	outcome.deprecated	mr_keep.outcome	data_source.outcome	pos.exposure	se.exposure	pval.exposure	chr.exposure	samplesize.exposure	id.exposure	exposure	mr_keep.exposure	pval_origin.exposure	data_source.exposure	action	SNP_index	mr_keep	#VALUE!
rs11657531	T	C	T	C	-0.1167	0.0063	0.4884	0.398889	FALSE	FALSE	FALSE	ebi-a-GCST90018799	17	2731370	0.0106	257730	0.5499	Breast cancer || id:ebi-a-GCST90018799	Breast cancer	Breast cancer || ||	TRUE	igd	2731370	0.0237	8.83894e-07	17	3656	ebi-a-GCST90001430	|| id:ebi-a-GCST90001430	TRUE	reported	igd	2	1	TRUE	24.2463
rs116844769	A	G	A	G	-0.2347	0.0521	0.0662	0.0424433	FALSE	FALSE	FALSE	ebi-a-GCST90018799	14	65713895	0.0332	257730	0.1169	Breast cancer || id:ebi-a-GCST90018799	Breast cancer	Breast cancer || ||	TRUE	igd	65713895	0.04969	2.40099e-06	14	3656	ebi-a-GCST90001430	|| id:ebi-a-GCST90001430	TRUE	reported	igd	2	1	TRUE	22.3094
rs12516105	C	T	C	T	0.1502	-0.0144	0.1737	0.189687	FALSE	FALSE	FALSE	ebi-a-GCST90018799	5	160198880	0.0129	257730	0.2663	Breast cancer || id:ebi-a-GCST90018799	Breast cancer	Breast cancer || ||	TRUE	igd	160198880	0.03243	3.75301e-06	5	3656	ebi-a-GCST90001430	|| id:ebi-a-GCST90001430	TRUE	reported	igd	2	1	TRUE	21.4509
rs12874404	G	A	G	A	0.1366	-0.011	0.3256	0.048002	FALSE	FALSE	FALSE	ebi-a-GCST90018799	13	108993494	0.0268	257730	0.6824	Breast cancer || id:ebi-a-GCST90018799	Breast cancer	Breast cancer || ||	TRUE	igd	108993494	0.02617	1.89601e-07	13	3656	ebi-a-GCST90001430	|| id:ebi-a-GCST90001430	TRUE	reported	igd	2	1	TRUE	27.2454
rs142838362	T	C	T	C	0.2463	-0.0215	0.0577	0.029057	FALSE	FALSE	FALSE	ebi-a-GCST90018799	21	47606966	0.0349	257730	0.5372	Breast cancer || id:ebi-a-GCST90018799	Breast cancer	Breast cancer || ||	TRUE	igd	47606966	0.05243	2.72101e-06	21	3656	ebi-a-GCST90001430	|| id:ebi-a-GCST90001430	TRUE	reported	igd	2	1	TRUE	22.0683
rs143109147	C	T	C	T	2.959	-0.0409	0.0004	0.0197207	FALSE	FALSE	FALSE	ebi-a-GCST90018799	1	40387371	0.0436	257730	0.3475	Breast cancer || id:ebi-a-GCST90018799	Breast cancer	Breast cancer || ||	TRUE	igd	40387371	0.5843	4.27701e-07	1	3656	ebi-a-GCST90001430	|| id:ebi-a-GCST90001430	TRUE	reported	igd	2	1	TRUE	25.6459
rs16974449	A	C	A	C	0.1233	-0.0112	0.4851	0.322499	FALSE	FALSE	FALSE	ebi-a-GCST90018799	16	84754964	0.0124	257730	0.3631	Breast cancer || id:ebi-a-GCST90018799	Breast cancer	Breast cancer || ||	TRUE	igd	84754964	0.02445	4.77903e-07	16	3656	ebi-a-GCST90001430	|| id:ebi-a-GCST90001430	TRUE	reported	igd	2	1	TRUE	25.4313
rs28399382	T	C	T	C	0.1411	-0.0215	0.1982	0.167323	FALSE	FALSE	FALSE	ebi-a-GCST90018799	3	115393238	0.0131	257730	0.1016	Breast cancer || id:ebi-a-GCST90018799	Breast cancer	Breast cancer || ||	TRUE	igd	115393238	0.0308	4.74395e-06	3	3656	ebi-a-GCST90001430	|| id:ebi-a-GCST90001430	TRUE	reported	igd	2	1	TRUE	20.9871
rs533239981	C	G	C	G	0.3011	0.0664	0.0387	0.0455538	FALSE	TRUE	FALSE	ebi-a-GCST90018799	8	75515052	0.0348	257730	0.0560299	Breast cancer || id:ebi-a-GCST90018799	Breast cancer	Breast cancer || ||	TRUE	igd	75515052	0.06365	2.32199e-06	8	3656	ebi-a-GCST90001430	|| id:ebi-a-GCST90001430	TRUE	reported	igd	2	1	TRUE	22.3782
rs55708924	G	A	G	A	-0.4222	0.0416	0.0185	0.0190932	FALSE	FALSE	FALSE	ebi-a-GCST90018799	21	16767346	0.0443	257730	0.3479	Breast cancer || id:ebi-a-GCST90018799	Breast cancer	Breast cancer || ||	TRUE	igd	16767346	0.08736	1.39801e-06	21	3656	ebi-a-GCST90001430	|| id:ebi-a-GCST90001430	TRUE	reported	igd	2	1	TRUE	23.3567
rs60521331	A	G	A	G	0.1214	0.0028	0.5022	0.448249	FALSE	FALSE	FALSE	ebi-a-GCST90018799	17	8639905	0.01	257730	0.776699	Breast cancer || id:ebi-a-GCST90018799	Breast cancer	Breast cancer || ||	TRUE	igd	8639905	0.02433	6.26095e-07	17	3656	ebi-a-GCST90001430	|| id:ebi-a-GCST90001430	TRUE	reported	igd	2	1	TRUE	24.8974
rs60953943	A	G	A	G	-0.4228	0.0092	0.0204	0.00975181	FALSE	FALSE	FALSE	ebi-a-GCST90018799	8	60077245	0.0569	257730	0.8721	Breast cancer || id:ebi-a-GCST90018799	Breast cancer	Breast cancer || ||	TRUE	igd	60077245	0.08863	1.91298e-06	8	3656	ebi-a-GCST90001430	|| id:ebi-a-GCST90001430	TRUE	reported	igd	2	1	TRUE	22.7567
rs6131010	G	A	G	A	-0.1184	0.0007	0.6172	0.71554	FALSE	FALSE	FALSE	ebi-a-GCST90018799	20	44724305	0.011	257730	0.9487	Breast cancer || id:ebi-a-GCST90018799	Breast cancer	Breast cancer || ||	TRUE	igd	44724305	0.02588	4.94698e-06	20	3656	ebi-a-GCST90001430	|| id:ebi-a-GCST90001430	TRUE	reported	igd	2	1	TRUE	20.9303
rs62474511	T	A	T	A	0.2018	-0.023	0.0927	0.121578	FALSE	TRUE	FALSE	ebi-a-GCST90018799	7	123275484	0.0152	257730	0.1319	Breast cancer || id:ebi-a-GCST90018799	Breast cancer	Breast cancer || ||	TRUE	igd	123275484	0.04179	1.417e-06	7	3656	ebi-a-GCST90001430	|| id:ebi-a-GCST90001430	TRUE	reported	igd	2	1	TRUE	23.3183
rs655580	A	G	A	G	0.1258	0.0026	0.4571	0.363493	FALSE	FALSE	FALSE	ebi-a-GCST90018799	19	53039110	0.0106	257730	0.81	Breast cancer || id:ebi-a-GCST90018799	Breast cancer	Breast cancer || ||	TRUE	igd	53039110	0.02423	2.18902e-07	19	3656	ebi-a-GCST90001430	|| id:ebi-a-GCST90001430	TRUE	reported	igd	2	1	TRUE	26.9559
rs6831487	G	T	G	T	0.1165	0.0199	0.4702	0.266036	FALSE	FALSE	FALSE	ebi-a-GCST90018799	4	170331972	0.0117	257730	0.0886809	Breast cancer || id:ebi-a-GCST90018799	Breast cancer	Breast cancer || ||	TRUE	igd	170331972	0.02467	2.42298e-06	4	3656	ebi-a-GCST90001430	|| id:ebi-a-GCST90001430	TRUE	reported	igd	2	1	TRUE	22.3004
rs74151247	A	C	A	C	0.348	-0.0123	0.0302	0.0883349	FALSE	FALSE	FALSE	ebi-a-GCST90018799	10	97801073	0.0189	257730	0.5164	Breast cancer || id:ebi-a-GCST90018799	Breast cancer	Breast cancer || ||	TRUE	igd	97801073	0.07127	1.09199e-06	10	3656	ebi-a-GCST90001430	|| id:ebi-a-GCST90001430	TRUE	reported	igd	2	1	TRUE	23.8421
rs75319860	C	T	C	T	0.3651	-0.0338	0.0249	0.0167653	FALSE	FALSE	FALSE	ebi-a-GCST90018799	12	110312229	0.045	257730	0.4524	Breast cancer || id:ebi-a-GCST90018799	Breast cancer	Breast cancer || ||	TRUE	igd	110312229	0.07896	3.91201e-06	12	3656	ebi-a-GCST90001430	|| id:ebi-a-GCST90001430	TRUE	reported	igd	2	1	TRUE	21.3801
rs75474045	A	G	A	G	0.503	-0.0318	0.0126	0.02189	FALSE	FALSE	FALSE	ebi-a-GCST90018799	13	72428296	0.088	257730	0.717799	Breast cancer || id:ebi-a-GCST90018799	Breast cancer	Breast cancer || ||	TRUE	igd	72428296	0.1077	3.125e-06	13	3656	ebi-a-GCST90001430	|| id:ebi-a-GCST90001430	TRUE	reported	igd	2	1	TRUE	21.8125
rs76400856	C	A	C	A	0.2233	-0.0607	0.0639	0.0921959	FALSE	FALSE	FALSE	ebi-a-GCST90018799	10	56638876	0.017	257730	0.000352704	Breast cancer || id:ebi-a-GCST90018799	Breast cancer	Breast cancer || ||	TRUE	igd	56638876	0.0485	4.30299e-06	10	3656	ebi-a-GCST90001430	|| id:ebi-a-GCST90001430	TRUE	reported	igd	2	1	TRUE	21.198
rs7840067	C	T	C	T	-0.1537	0.0127	0.1978	0.283527	FALSE	FALSE	FALSE	ebi-a-GCST90018799	8	130582787	0.0111	257730	0.2519	Breast cancer || id:ebi-a-GCST90018799	Breast cancer	Breast cancer || ||	TRUE	igd	130582787	0.03026	3.95704e-07	8	3656	ebi-a-GCST90001430	|| id:ebi-a-GCST90001430	TRUE	reported	igd	2	1	TRUE	25.7994
																																				#DIV/0!
SNP	effect_allele.exposure	other_allele.exposure	effect_allele.outcome	other_allele.outcome	beta.exposure	beta.outcome	eaf.exposure	eaf.outcome	remove	palindromic	ambiguous	id.outcome	chr	pos	se.outcome	samplesize.outcome	pval.outcome	outcome	originalname.outcome	outcome.deprecated	mr_keep.outcome	data_source.outcome	pos.exposure	pval.exposure	samplesize.exposure	chr.exposure	se.exposure	id.exposure	exposure	mr_keep.exposure	pval_origin.exposure	data_source.exposure	action	SNP_index	mr_keep	#VALUE!
rs116322630	T	C	T	C	0.2678	0.0031	0.0633	0.0950746	FALSE	FALSE	FALSE	ebi-a-GCST90018799	6	15221128	0.0197	257730	0.8748	Breast cancer || id:ebi-a-GCST90018799	Breast cancer	Breast cancer || ||	TRUE	igd	15221128	6.63804e-07	3595	6	0.05377	ebi-a-GCST90001475	|| id:ebi-a-GCST90001475	TRUE	reported	igd	2	1	TRUE	24.8051
rs116670542	A	G	A	G	-1.812	-0.1759	0.0008	0.0120006	FALSE	FALSE	FALSE	ebi-a-GCST90018799	2	217877436	0.0473	257730	0.000199099	Breast cancer || id:ebi-a-GCST90018799	Breast cancer	Breast cancer || ||	TRUE	igd	217877436	3.84601e-06	3595	2	0.3917	ebi-a-GCST90001475	|| id:ebi-a-GCST90001475	TRUE	reported	igd	2	1	TRUE	21.3998
rs12436392	C	T	C	T	0.5761	0.0357	0.9897	0.973394	FALSE	FALSE	FALSE	ebi-a-GCST90018799	14	81293101	0.0373	257730	0.3382	Breast cancer || id:ebi-a-GCST90018799	Breast cancer	Breast cancer || ||	TRUE	igd	81293101	2.943e-06	3595	14	0.123	ebi-a-GCST90001475	|| id:ebi-a-GCST90001475	TRUE	reported	igd	2	1	TRUE	21.9374
rs187260865	T	C	T	C	-0.5052	-0.0904	0.0185	0.00861058	FALSE	FALSE	FALSE	ebi-a-GCST90018799	2	106940570	0.0524	257730	0.0842093	Breast cancer || id:ebi-a-GCST90018799	Breast cancer	Breast cancer || ||	TRUE	igd	106940570	8.30902e-08	3595	2	0.09405	ebi-a-GCST90001475	|| id:ebi-a-GCST90001475	TRUE	reported	igd	2	1	TRUE	28.8542
rs2113347	C	G	C	G	-0.1283	0.0001	0.2826	0.399985	FALSE	TRUE	FALSE	ebi-a-GCST90018799	8	3175873	0.0101	257730	0.9903	Breast cancer || id:ebi-a-GCST90018799	Breast cancer	Breast cancer || ||	TRUE	igd	3175873	4.20397e-06	3595	8	0.02784	ebi-a-GCST90001475	|| id:ebi-a-GCST90001475	TRUE	reported	igd	2	1	TRUE	21.2381
rs6010756	C	A	C	A	-0.3757	0.0346	0.0243	0.0293546	FALSE	FALSE	FALSE	ebi-a-GCST90018799	20	61265397	0.0349	257730	0.3209	Breast cancer || id:ebi-a-GCST90018799	Breast cancer	Breast cancer || ||	TRUE	igd	61265397	2.67202e-06	3595	20	0.07989	ebi-a-GCST90001475	|| id:ebi-a-GCST90001475	TRUE	reported	igd	2	1	TRUE	22.1155
rs62083470	C	T	C	T	-0.1742	-0.0241	0.1305	0.181834	FALSE	FALSE	FALSE	ebi-a-GCST90018799	18	35262843	0.013	257730	0.0629506	Breast cancer || id:ebi-a-GCST90018799	Breast cancer	Breast cancer || ||	TRUE	igd	35262843	2.68201e-06	3595	18	0.03706	ebi-a-GCST90001475	|| id:ebi-a-GCST90001475	TRUE	reported	igd	2	1	TRUE	22.0946
rs62395272	T	C	T	C	-0.2295	-0.0235	0.2819	0.109669	FALSE	FALSE	FALSE	ebi-a-GCST90018799	6	31394424	0.0162	257730	0.1474	Breast cancer || id:ebi-a-GCST90018799	Breast cancer	Breast cancer || ||	TRUE	igd	31394424	3.90598e-10	3595	6	0.03657	ebi-a-GCST90001475	|| id:ebi-a-GCST90001475	TRUE	reported	igd	2	1	TRUE	39.3836
rs7953257	T	A	T	A	-0.1366	0.0251	0.531	0.603122	FALSE	TRUE	TRUE	ebi-a-GCST90018799	12	112684221	0.0119	257730	0.0351803	Breast cancer || id:ebi-a-GCST90018799	Breast cancer	Breast cancer || ||	TRUE	igd	112684221	5.34995e-07	3595	12	0.02719	ebi-a-GCST90001475	|| id:ebi-a-GCST90001475	TRUE	reported	igd	2	1	FALSE	25.2396
rs9271281	T	C	T	C	-0.3029	0.0071	0.5808	0.365058	FALSE	FALSE	FALSE	ebi-a-GCST90018799	6	32581059	0.0105	257730	0.4996	Breast cancer || id:ebi-a-GCST90018799	Breast cancer	Breast cancer || ||	TRUE	igd	32581059	5.37155e-23	3595	6	0.03046	ebi-a-GCST90001475	|| id:ebi-a-GCST90001475	TRUE	reported	igd	2	1	TRUE	98.8869
rs9271768	G	A	G	A	-0.2475	-0.0048	0.4356	0.2239	FALSE	FALSE	FALSE	ebi-a-GCST90018799	6	32594188	0.0367	257730	0.8959	Breast cancer || id:ebi-a-GCST90018799	Breast cancer	Breast cancer || ||	TRUE	igd	32594188	1.68384e-14	3595	6	0.03213	ebi-a-GCST90001475	|| id:ebi-a-GCST90001475	TRUE	reported	igd	2	1	TRUE	59.3375
rs9271768	G	A	A	T	-0.2475	-0.0085	0.4356	0.351614	TRUE	FALSE	FALSE	ebi-a-GCST90018799	6	32594188	0.0126	257730	0.498799	Breast cancer || id:ebi-a-GCST90018799	Breast cancer	Breast cancer || ||	TRUE	igd	32594188	1.68384e-14	3595	6	0.03213	ebi-a-GCST90001475	|| id:ebi-a-GCST90001475	TRUE	reported	igd	2	2	FALSE	59.3375
rs9296042	T	C	T	C	-0.1923	-0.0038	0.5013	0.4646	FALSE	FALSE	FALSE	ebi-a-GCST90018799	6	32736005	0.0104	257730	0.7165	Breast cancer || id:ebi-a-GCST90018799	Breast cancer	Breast cancer || ||	TRUE	igd	32736005	5.86138e-11	3595	6	0.02928	ebi-a-GCST90001475	|| id:ebi-a-GCST90001475	TRUE	reported	igd	2	1	TRUE	43.1337
rs9439731	C	T	C	T	-0.1231	0.0111	0.3644	0.328624	FALSE	FALSE	FALSE	ebi-a-GCST90018799	1	19059471	0.0106	257730	0.2922	Breast cancer || id:ebi-a-GCST90018799	Breast cancer	Breast cancer || ||	TRUE	igd	19059471	2.85102e-06	3595	1	0.02626	ebi-a-GCST90001475	|| id:ebi-a-GCST90001475	TRUE	reported	igd	2	1	TRUE	21.9749
rs9469094	C	G	C	G	0.3326	0.0213	0.0861	0.0222985	FALSE	TRUE	FALSE	ebi-a-GCST90018799	6	32223191	0.033	257730	0.518601	Breast cancer || id:ebi-a-GCST90018799	Breast cancer	Breast cancer || ||	TRUE	igd	32223191	1.35101e-10	3595	6	0.05164	ebi-a-GCST90001475	|| id:ebi-a-GCST90001475	TRUE	reported	igd	2	1	TRUE	41.4832
																																				#DIV/0!
SNP	effect_allele.exposure	other_allele.exposure	effect_allele.outcome	other_allele.outcome	beta.exposure	beta.outcome	eaf.exposure	eaf.outcome	remove	palindromic	ambiguous	id.outcome	chr	pos	se.outcome	samplesize.outcome	pval.outcome	outcome	originalname.outcome	outcome.deprecated	mr_keep.outcome	data_source.outcome	samplesize.exposure	pval.exposure	pos.exposure	se.exposure	chr.exposure	id.exposure	exposure	mr_keep.exposure	pval_origin.exposure	data_source.exposure	action	SNP_index	mr_keep	#VALUE!
rs113435341	G	A	G	A	-2.032	-0.0677	0.0032	0.014842	FALSE	FALSE	FALSE	ebi-a-GCST90018799	1	198151688	0.0481	257730	0.1594	Breast cancer || id:ebi-a-GCST90018799	Breast cancer	Breast cancer || ||	TRUE	igd	3405	8.6856e-19	198151688	0.2282	1	ebi-a-GCST90001492	|| id:ebi-a-GCST90001492	TRUE	reported	igd	2	1	TRUE	79.2896
rs114437347	C	G	C	G	-3.936	-0.069	0.0003	0.0115292	FALSE	TRUE	FALSE	ebi-a-GCST90018799	4	86967620	0.0527	257730	0.19	Breast cancer || id:ebi-a-GCST90018799	Breast cancer	Breast cancer || ||	TRUE	igd	3405	3.15297e-06	86967620	0.8431	4	ebi-a-GCST90001492	|| id:ebi-a-GCST90001492	TRUE	reported	igd	2	1	TRUE	21.7948
rs11579717	A	G	A	G	-1.201	-0.0231	0.0044	0.0561771	FALSE	FALSE	FALSE	ebi-a-GCST90018799	1	199999121	0.026	257730	0.3736	Breast cancer || id:ebi-a-GCST90018799	Breast cancer	Breast cancer || ||	TRUE	igd	3405	5.94005e-10	199999121	0.1934	1	ebi-a-GCST90001492	|| id:ebi-a-GCST90001492	TRUE	reported	igd	2	1	TRUE	38.5632
rs138915779	A	C	A	C	-1.455	0.0374	0.0034	0.0205554	FALSE	FALSE	FALSE	ebi-a-GCST90018799	1	190079170	0.0414	257730	0.3666	Breast cancer || id:ebi-a-GCST90018799	Breast cancer	Breast cancer || ||	TRUE	igd	3405	9.40091e-10	190079170	0.2371	1	ebi-a-GCST90001492	|| id:ebi-a-GCST90001492	TRUE	reported	igd	2	1	TRUE	37.6585
rs138960714	C	A	C	A	-2.391	-0.1103	0.0006	0.00922563	FALSE	FALSE	FALSE	ebi-a-GCST90018799	4	123422719	0.0602	257730	0.0671305	Breast cancer || id:ebi-a-GCST90018799	Breast cancer	Breast cancer || ||	TRUE	igd	3405	4.302e-06	123422719	0.5194	4	ebi-a-GCST90001492	|| id:ebi-a-GCST90001492	TRUE	reported	igd	2	1	TRUE	21.1912
rs145600407	T	C	T	C	-0.5134	-0.0852	0.0206	0.005623	FALSE	FALSE	FALSE	ebi-a-GCST90018799	13	19280601	0.1807	257730	0.6373	Breast cancer || id:ebi-a-GCST90018799	Breast cancer	Breast cancer || ||	TRUE	igd	3405	9.43409e-07	19280601	0.1045	13	ebi-a-GCST90001492	|| id:ebi-a-GCST90001492	TRUE	reported	igd	2	1	TRUE	24.1368
rs149951966	C	T	C	T	0.2109	0.0029	0.1035	0.196883	FALSE	FALSE	FALSE	ebi-a-GCST90018799	17	41137136	0.0149	257730	0.8481	Breast cancer || id:ebi-a-GCST90018799	Breast cancer	Breast cancer || ||	TRUE	igd	3405	1.65501e-06	41137136	0.04394	17	ebi-a-GCST90001492	|| id:ebi-a-GCST90001492	TRUE	reported	igd	2	1	TRUE	23.0374
rs153054	G	A	G	A	1.442	-0.0308	0.0019	0.0201354	FALSE	FALSE	FALSE	ebi-a-GCST90018799	16	69446054	0.043	257730	0.473	Breast cancer || id:ebi-a-GCST90018799	Breast cancer	Breast cancer || ||	TRUE	igd	3405	4.31698e-06	69446054	0.3132	16	ebi-a-GCST90001492	|| id:ebi-a-GCST90001492	TRUE	reported	igd	2	1	TRUE	21.1976
rs17717645	C	T	C	T	0.3868	0.0131	0.0267	0.0220629	FALSE	FALSE	FALSE	ebi-a-GCST90018799	7	18003774	0.0402	257730	0.745399	Breast cancer || id:ebi-a-GCST90018799	Breast cancer	Breast cancer || ||	TRUE	igd	3405	2.43798e-06	18003774	0.08192	7	ebi-a-GCST90001492	|| id:ebi-a-GCST90001492	TRUE	reported	igd	2	1	TRUE	22.2943
rs3184504	C	T	C	T	-0.1297	0.0174	0.5289	0.539675	FALSE	FALSE	FALSE	ebi-a-GCST90018799	12	111884608	0.0116	257730	0.132	Breast cancer || id:ebi-a-GCST90018799	Breast cancer	Breast cancer || ||	TRUE	igd	3405	4.39805e-06	111884608	0.0282	12	ebi-a-GCST90001492	|| id:ebi-a-GCST90001492	TRUE	reported	igd	2	1	TRUE	21.1535
rs507492	C	G	C	G	0.694	0.0273	0.007	0.0587856	FALSE	TRUE	FALSE	ebi-a-GCST90018799	6	109031005	0.0218	257730	0.2108	Breast cancer || id:ebi-a-GCST90018799	Breast cancer	Breast cancer || ||	TRUE	igd	3405	4.20901e-06	109031005	0.1506	6	ebi-a-GCST90001492	|| id:ebi-a-GCST90001492	TRUE	reported	igd	2	1	TRUE	21.2358
rs61839660	T	C	T	C	0.3436	0.0243	0.0542	0.0818354	FALSE	FALSE	FALSE	ebi-a-GCST90018799	10	6094697	0.0205	257730	0.2373	Breast cancer || id:ebi-a-GCST90018799	Breast cancer	Breast cancer || ||	TRUE	igd	3405	2.274e-09	6094697	0.05734	10	ebi-a-GCST90001492	|| id:ebi-a-GCST90001492	TRUE	reported	igd	2	1	TRUE	35.908
rs6942586	A	G	A	G	-0.1271	0.0137	0.6416	0.521914	FALSE	FALSE	FALSE	ebi-a-GCST90018799	7	36530276	0.0105	257730	0.1892	Breast cancer || id:ebi-a-GCST90018799	Breast cancer	Breast cancer || ||	TRUE	igd	3405	2.31798e-06	36530276	0.02687	7	ebi-a-GCST90001492	|| id:ebi-a-GCST90001492	TRUE	reported	igd	2	1	TRUE	22.3746
rs7162344	A	G	A	G	-0.1209	-0.0178	0.4314	0.352972	FALSE	FALSE	FALSE	ebi-a-GCST90018799	15	26030485	0.0107	257730	0.0963407	Breast cancer || id:ebi-a-GCST90018799	Breast cancer	Breast cancer || ||	TRUE	igd	3405	2.857e-06	26030485	0.02578	15	ebi-a-GCST90001492	|| id:ebi-a-GCST90001492	TRUE	reported	igd	2	1	TRUE	21.9931
rs75596315	T	C	T	C	0.2636	0.0279	0.0523	0.114496	FALSE	FALSE	FALSE	ebi-a-GCST90018799	12	122520112	0.0156	257730	0.0725705	Breast cancer || id:ebi-a-GCST90018799	Breast cancer	Breast cancer || ||	TRUE	igd	3405	4.97199e-06	122520112	0.05765	12	ebi-a-GCST90001492	|| id:ebi-a-GCST90001492	TRUE	reported	igd	2	1	TRUE	20.907
rs76202906	A	C	A	C	-0.3478	-0.0016	0.0301	0.00697278	FALSE	FALSE	FALSE	ebi-a-GCST90018799	1	113476831	0.0733	257730	0.9827	Breast cancer || id:ebi-a-GCST90018799	Breast cancer	Breast cancer || ||	TRUE	igd	3405	3.37303e-06	113476831	0.07473	1	ebi-a-GCST90001492	|| id:ebi-a-GCST90001492	TRUE	reported	igd	2	1	TRUE	21.6605
																																				#DIV/0!
SNP	effect_allele.exposure	other_allele.exposure	effect_allele.outcome	other_allele.outcome	beta.exposure	beta.outcome	eaf.exposure	eaf.outcome	remove	palindromic	ambiguous	id.outcome	chr	pos	se.outcome	samplesize.outcome	pval.outcome	outcome	originalname.outcome	outcome.deprecated	mr_keep.outcome	data_source.outcome	chr.exposure	samplesize.exposure	pos.exposure	se.exposure	pval.exposure	id.exposure	exposure	mr_keep.exposure	pval_origin.exposure	data_source.exposure	action	SNP_index	mr_keep	#VALUE!
rs113435341	G	A	G	A	-1.681	-0.0677	0.0032	0.014842	FALSE	FALSE	FALSE	ebi-a-GCST90018799	1	198151688	0.0481	257730	0.1594	Breast cancer || id:ebi-a-GCST90018799	Breast cancer	Breast cancer || ||	TRUE	igd	1	3405	198151688	0.2295	3.0311e-13	ebi-a-GCST90001510	|| id:ebi-a-GCST90001510	TRUE	reported	igd	2	1	TRUE	53.65
rs115575166	A	G	A	G	-0.5649	0.0452	0.0113	0.0174061	FALSE	FALSE	FALSE	ebi-a-GCST90018799	2	38573789	0.0452	257730	0.3172	Breast cancer || id:ebi-a-GCST90018799	Breast cancer	Breast cancer || ||	TRUE	igd	2	3405	38573789	0.1208	3.01599e-06	ebi-a-GCST90001510	|| id:ebi-a-GCST90001510	TRUE	reported	igd	2	1	TRUE	21.868
rs11579717	A	G	A	G	-1.039	-0.0231	0.0044	0.0561771	FALSE	FALSE	FALSE	ebi-a-GCST90018799	1	199999121	0.026	257730	0.3736	Breast cancer || id:ebi-a-GCST90018799	Breast cancer	Breast cancer || ||	TRUE	igd	1	3405	199999121	0.1939	8.77102e-08	ebi-a-GCST90001510	|| id:ebi-a-GCST90001510	TRUE	reported	igd	2	1	TRUE	28.7128
rs11697981	C	T	C	T	0.1755	-0.0005	0.132	0.130992	FALSE	FALSE	FALSE	ebi-a-GCST90018799	20	43093014	0.0175	257730	0.9777	Breast cancer || id:ebi-a-GCST90018799	Breast cancer	Breast cancer || ||	TRUE	igd	20	3405	43093014	0.03802	4.05602e-06	ebi-a-GCST90001510	|| id:ebi-a-GCST90001510	TRUE	reported	igd	2	1	TRUE	21.3074
rs117614870	T	C	T	C	0.7075	0.0682	0.0085	0.0131008	FALSE	FALSE	FALSE	ebi-a-GCST90018799	17	63857170	0.0513	257730	0.1841	Breast cancer || id:ebi-a-GCST90018799	Breast cancer	Breast cancer || ||	TRUE	igd	17	3405	63857170	0.144	9.3981e-07	ebi-a-GCST90001510	|| id:ebi-a-GCST90001510	TRUE	reported	igd	2	1	TRUE	24.1395
rs137903114	C	T	C	T	-0.9749	0.0159	0.0035	0.021635	FALSE	FALSE	FALSE	ebi-a-GCST90018799	11	130770585	0.0389	257730	0.6818	Breast cancer || id:ebi-a-GCST90018799	Breast cancer	Breast cancer || ||	TRUE	igd	11	3405	130770585	0.2132	4.96101e-06	ebi-a-GCST90001510	|| id:ebi-a-GCST90001510	TRUE	reported	igd	2	1	TRUE	20.9096
rs138915779	A	C	A	C	-1.153	0.0374	0.0034	0.0205554	FALSE	FALSE	FALSE	ebi-a-GCST90018799	1	190079170	0.0414	257730	0.3666	Breast cancer || id:ebi-a-GCST90018799	Breast cancer	Breast cancer || ||	TRUE	igd	1	3405	190079170	0.2379	1.309e-06	ebi-a-GCST90001510	|| id:ebi-a-GCST90001510	TRUE	reported	igd	2	1	TRUE	23.4893
rs142289362	A	G	A	G	0.4965	-0.1156	0.016	0.0039734	FALSE	FALSE	FALSE	ebi-a-GCST90018799	16	77778611	0.0963	257730	0.2297	Breast cancer || id:ebi-a-GCST90018799	Breast cancer	Breast cancer || ||	TRUE	igd	16	3405	77778611	0.1013	1.006e-06	ebi-a-GCST90001510	|| id:ebi-a-GCST90001510	TRUE	reported	igd	2	1	TRUE	24.0226
rs143283244	A	G	A	G	-2.405	0.0087	0.0006	0.0210313	FALSE	FALSE	FALSE	ebi-a-GCST90018799	15	94643151	0.0461	257730	0.8504	Breast cancer || id:ebi-a-GCST90018799	Breast cancer	Breast cancer || ||	TRUE	igd	15	3405	94643151	0.5001	1.58599e-06	ebi-a-GCST90001510	|| id:ebi-a-GCST90001510	TRUE	reported	igd	2	1	TRUE	23.1268
rs144999003	T	C	T	C	0.9382	-0.0353	0.004	0.00370551	FALSE	FALSE	FALSE	ebi-a-GCST90018799	15	33593233	0.099	257730	0.7212	Breast cancer || id:ebi-a-GCST90018799	Breast cancer	Breast cancer || ||	TRUE	igd	15	3405	33593233	0.198	2.231e-06	ebi-a-GCST90001510	|| id:ebi-a-GCST90001510	TRUE	reported	igd	2	1	TRUE	22.4523
rs150956240	G	A	G	A	0.6392	-0.0832	0.0091	0.00991925	FALSE	FALSE	FALSE	ebi-a-GCST90018799	2	21238984	0.059	257730	0.1587	Breast cancer || id:ebi-a-GCST90018799	Breast cancer	Breast cancer || ||	TRUE	igd	2	3405	21238984	0.1387	4.21105e-06	ebi-a-GCST90001510	|| id:ebi-a-GCST90001510	TRUE	reported	igd	2	1	TRUE	21.2383
rs187133679	T	A	T	A	0.88	0.0103	0.0047	0.0226911	FALSE	TRUE	FALSE	ebi-a-GCST90018799	19	34592058	0.0417	257730	0.8046	Breast cancer || id:ebi-a-GCST90018799	Breast cancer	Breast cancer || ||	TRUE	igd	19	3405	34592058	0.1922	4.87203e-06	ebi-a-GCST90001510	|| id:ebi-a-GCST90001510	TRUE	reported	igd	2	1	TRUE	20.9632
rs2596120	A	G	A	G	-0.1448	-0.0045	0.2401	0.312214	FALSE	FALSE	FALSE	ebi-a-GCST90018799	8	76660230	0.0118	257730	0.702499	Breast cancer || id:ebi-a-GCST90018799	Breast cancer	Breast cancer || ||	TRUE	igd	8	3405	76660230	0.03079	2.67399e-06	ebi-a-GCST90001510	|| id:ebi-a-GCST90001510	TRUE	reported	igd	2	1	TRUE	22.1166
rs60349936	A	T	A	T	0.3065	0.0158	0.043	0.0353976	FALSE	TRUE	FALSE	ebi-a-GCST90018799	4	32957041	0.0304	257730	0.6038	Breast cancer || id:ebi-a-GCST90018799	Breast cancer	Breast cancer || ||	TRUE	igd	4	3405	32957041	0.06374	1.58599e-06	ebi-a-GCST90001510	|| id:ebi-a-GCST90001510	TRUE	reported	igd	2	1	TRUE	23.1226
rs6131700	C	G	C	G	-0.3793	-0.0421	0.0311	0.103489	FALSE	TRUE	FALSE	ebi-a-GCST90018799	20	15742230	0.0182	257730	0.02083	Breast cancer || id:ebi-a-GCST90018799	Breast cancer	Breast cancer || ||	TRUE	igd	20	3405	15742230	0.07555	5.431e-07	ebi-a-GCST90001510	|| id:ebi-a-GCST90001510	TRUE	reported	igd	2	1	TRUE	25.2056
rs61839660	T	C	T	C	0.5547	0.0243	0.0542	0.0818354	FALSE	FALSE	FALSE	ebi-a-GCST90018799	10	6094697	0.0205	257730	0.2373	Breast cancer || id:ebi-a-GCST90018799	Breast cancer	Breast cancer || ||	TRUE	igd	10	3405	6094697	0.05665	2.40326e-22	ebi-a-GCST90001510	|| id:ebi-a-GCST90001510	TRUE	reported	igd	2	1	TRUE	95.8775
rs72942206	A	G	A	G	0.1475	0.0201	0.2085	0.145265	FALSE	FALSE	FALSE	ebi-a-GCST90018799	18	55275584	0.0159	257730	0.2077	Breast cancer || id:ebi-a-GCST90018799	Breast cancer	Breast cancer || ||	TRUE	igd	18	3405	55275584	0.03153	3.00601e-06	ebi-a-GCST90001510	|| id:ebi-a-GCST90001510	TRUE	reported	igd	2	1	TRUE	21.8845
rs79596262	A	G	A	G	1.578	0.0846	0.0016	0.043325	FALSE	FALSE	FALSE	ebi-a-GCST90018799	13	38859265	0.0288	257730	0.00335699	Breast cancer || id:ebi-a-GCST90018799	Breast cancer	Breast cancer || ||	TRUE	igd	13	3405	38859265	0.345	4.98597e-06	ebi-a-GCST90001510	|| id:ebi-a-GCST90001510	TRUE	reported	igd	2	1	TRUE	20.9207
																																				#DIV/0!
SNP	effect_allele.exposure	other_allele.exposure	effect_allele.outcome	other_allele.outcome	beta.exposure	beta.outcome	eaf.exposure	eaf.outcome	remove	palindromic	ambiguous	id.outcome	chr	pos	se.outcome	samplesize.outcome	pval.outcome	outcome	originalname.outcome	outcome.deprecated	mr_keep.outcome	data_source.outcome	pos.exposure	se.exposure	chr.exposure	pval.exposure	samplesize.exposure	id.exposure	exposure	mr_keep.exposure	pval_origin.exposure	data_source.exposure	action	SNP_index	mr_keep	#VALUE!
rs11772999	G	T	G	T	0.6586	0.0424	0.0078	0.0194418	FALSE	FALSE	FALSE	ebi-a-GCST90018799	7	113991516	0.0417	257730	0.3091	Breast cancer || id:ebi-a-GCST90018799	Breast cancer	Breast cancer || ||	TRUE	igd	113991516	0.1437	7	4.77101e-06	3405	ebi-a-GCST90001513	|| id:ebi-a-GCST90001513	TRUE	reported	igd	2	1	TRUE	21.0053
rs1268153	A	G	A	G	0.8168	0.0312	0.0053	0.057006	FALSE	FALSE	FALSE	ebi-a-GCST90018799	6	109035696	0.0224	257730	0.164	Breast cancer || id:ebi-a-GCST90018799	Breast cancer	Breast cancer || ||	TRUE	igd	109035696	0.17	6	1.61202e-06	3405	ebi-a-GCST90001513	|| id:ebi-a-GCST90001513	TRUE	reported	igd	2	1	TRUE	23.0852
rs140960913	T	C	T	C	0.3563	0.0632	0.0276	0.0157716	FALSE	FALSE	FALSE	ebi-a-GCST90018799	7	158180337	0.0463	257730	0.1727	Breast cancer || id:ebi-a-GCST90018799	Breast cancer	Breast cancer || ||	TRUE	igd	158180337	0.07657	7	3.38797e-06	3405	ebi-a-GCST90001513	|| id:ebi-a-GCST90001513	TRUE	reported	igd	2	1	TRUE	21.6528
rs145600407	T	C	T	C	-0.4993	-0.0852	0.0206	0.005623	FALSE	FALSE	FALSE	ebi-a-GCST90018799	13	19280601	0.1807	257730	0.6373	Breast cancer || id:ebi-a-GCST90018799	Breast cancer	Breast cancer || ||	TRUE	igd	19280601	0.1023	13	1.102e-06	3405	ebi-a-GCST90001513	|| id:ebi-a-GCST90001513	TRUE	reported	igd	2	1	TRUE	23.8217
rs149951966	C	T	C	T	0.2109	0.0029	0.1035	0.196883	FALSE	FALSE	FALSE	ebi-a-GCST90018799	17	41137136	0.0149	257730	0.8481	Breast cancer || id:ebi-a-GCST90018799	Breast cancer	Breast cancer || ||	TRUE	igd	41137136	0.04275	17	8.45707e-07	3405	ebi-a-GCST90001513	|| id:ebi-a-GCST90001513	TRUE	reported	igd	2	1	TRUE	24.3378
rs17717645	C	T	C	T	0.391	0.0131	0.0267	0.0220629	FALSE	FALSE	FALSE	ebi-a-GCST90018799	7	18003774	0.0402	257730	0.745399	Breast cancer || id:ebi-a-GCST90018799	Breast cancer	Breast cancer || ||	TRUE	igd	18003774	0.07969	7	9.68992e-07	3405	ebi-a-GCST90001513	|| id:ebi-a-GCST90001513	TRUE	reported	igd	2	1	TRUE	24.0739
rs188505795	T	G	T	G	0.3047	-0.0035	0.0388	0.0161092	FALSE	FALSE	FALSE	ebi-a-GCST90018799	16	28223373	0.0446	257730	0.9371	Breast cancer || id:ebi-a-GCST90018799	Breast cancer	Breast cancer || ||	TRUE	igd	28223373	0.065	16	2.87197e-06	3405	ebi-a-GCST90001513	|| id:ebi-a-GCST90001513	TRUE	reported	igd	2	1	TRUE	21.9745
rs61839660	T	C	T	C	0.2717	0.0243	0.0542	0.0818354	FALSE	FALSE	FALSE	ebi-a-GCST90018799	10	6094697	0.0205	257730	0.2373	Breast cancer || id:ebi-a-GCST90018799	Breast cancer	Breast cancer || ||	TRUE	igd	6094697	0.05567	10	1.10301e-06	3405	ebi-a-GCST90001513	|| id:ebi-a-GCST90001513	TRUE	reported	igd	2	1	TRUE	23.8197
rs7162344	A	G	A	G	-0.1224	-0.0178	0.4314	0.352972	FALSE	FALSE	FALSE	ebi-a-GCST90018799	15	26030485	0.0107	257730	0.0963407	Breast cancer || id:ebi-a-GCST90018799	Breast cancer	Breast cancer || ||	TRUE	igd	26030485	0.02515	15	1.19501e-06	3405	ebi-a-GCST90001513	|| id:ebi-a-GCST90001513	TRUE	reported	igd	2	1	TRUE	23.6857
rs72833913	A	C	A	C	0.1885	0.0161	0.1065	0.169079	FALSE	FALSE	FALSE	ebi-a-GCST90018799	17	5713335	0.0154	257730	0.2963	Breast cancer || id:ebi-a-GCST90018799	Breast cancer	Breast cancer || ||	TRUE	igd	5713335	0.04072	17	3.79603e-06	3405	ebi-a-GCST90001513	|| id:ebi-a-GCST90001513	TRUE	reported	igd	2	1	TRUE	21.4293
rs76202906	A	C	A	C	-0.3536	-0.0016	0.0301	0.00697278	FALSE	FALSE	FALSE	ebi-a-GCST90018799	1	113476831	0.0733	257730	0.9827	Breast cancer || id:ebi-a-GCST90018799	Breast cancer	Breast cancer || ||	TRUE	igd	113476831	0.07325	1	1.44099e-06	3405	ebi-a-GCST90001513	|| id:ebi-a-GCST90001513	TRUE	reported	igd	2	1	TRUE	23.3029
rs78334049	A	G	A	G	0.1988	-0.0016	0.1051	0.143466	FALSE	FALSE	FALSE	ebi-a-GCST90018799	14	93385046	0.0142	257730	0.9124	Breast cancer || id:ebi-a-GCST90018799	Breast cancer	Breast cancer || ||	TRUE	igd	93385046	0.04067	14	1.06901e-06	3405	ebi-a-GCST90001513	|| id:ebi-a-GCST90001513	TRUE	reported	igd	2	1	TRUE	23.8938
rs9709738	C	G	C	G	-0.1376	-0.0005	0.7336	0.774392	FALSE	TRUE	FALSE	ebi-a-GCST90018799	18	60137303	0.0123	257730	0.9677	Breast cancer || id:ebi-a-GCST90018799	Breast cancer	Breast cancer || ||	TRUE	igd	60137303	0.02823	18	1.148e-06	3405	ebi-a-GCST90001513	|| id:ebi-a-GCST90001513	TRUE	reported	igd	2	1	TRUE	23.7583
																																				#DIV/0!
SNP	effect_allele.exposure	other_allele.exposure	effect_allele.outcome	other_allele.outcome	beta.exposure	beta.outcome	eaf.exposure	eaf.outcome	remove	palindromic	ambiguous	id.outcome	chr	pos	se.outcome	samplesize.outcome	pval.outcome	outcome	originalname.outcome	outcome.deprecated	mr_keep.outcome	data_source.outcome	pval.exposure	se.exposure	chr.exposure	pos.exposure	samplesize.exposure	id.exposure	exposure	mr_keep.exposure	pval_origin.exposure	data_source.exposure	action	SNP_index	mr_keep	#VALUE!
rs10013469	A	G	A	G	0.192	-0.0035	0.0943	0.0707701	FALSE	FALSE	FALSE	ebi-a-GCST90018799	4	185924276	0.0225	257730	0.878	Breast cancer || id:ebi-a-GCST90018799	Breast cancer	Breast cancer || ||	TRUE	igd	1.894e-06	0.04023	4	185924276	3427	ebi-a-GCST90001535	|| id:ebi-a-GCST90001535	TRUE	reported	igd	2	1	TRUE	22.7773
rs10432663	C	T	C	T	-0.1402	-0.0125	0.1959	0.228856	FALSE	FALSE	FALSE	ebi-a-GCST90018799	2	41955462	0.0118	257730	0.2898	Breast cancer || id:ebi-a-GCST90018799	Breast cancer	Breast cancer || ||	TRUE	igd	3.14398e-06	0.03003	2	41955462	3427	ebi-a-GCST90001535	|| id:ebi-a-GCST90001535	TRUE	reported	igd	2	1	TRUE	21.7964
rs11124653	A	C	A	C	0.1345	0.0053	0.5909	0.622125	FALSE	FALSE	FALSE	ebi-a-GCST90018799	2	39112166	0.0103	257730	0.6072	Breast cancer || id:ebi-a-GCST90018799	Breast cancer	Breast cancer || ||	TRUE	igd	3.92202e-08	0.02443	2	39112166	3427	ebi-a-GCST90001535	|| id:ebi-a-GCST90001535	TRUE	reported	igd	2	1	TRUE	30.3108
rs114825362	C	G	C	G	-0.3913	0.0204	0.0201	0.00828568	FALSE	TRUE	FALSE	ebi-a-GCST90018799	1	101526164	0.0641	257730	0.7503	Breast cancer || id:ebi-a-GCST90018799	Breast cancer	Breast cancer || ||	TRUE	igd	4.70197e-06	0.08534	1	101526164	3427	ebi-a-GCST90001535	|| id:ebi-a-GCST90001535	TRUE	reported	igd	2	1	TRUE	21.024
rs11579717	A	G	A	G	-1.081	-0.0231	0.0044	0.0561771	FALSE	FALSE	FALSE	ebi-a-GCST90018799	1	199999121	0.026	257730	0.3736	Breast cancer || id:ebi-a-GCST90018799	Breast cancer	Breast cancer || ||	TRUE	igd	8.86993e-10	0.1759	1	199999121	3427	ebi-a-GCST90001535	|| id:ebi-a-GCST90001535	TRUE	reported	igd	2	1	TRUE	37.7676
rs12121018	A	G	A	G	-0.1566	-0.0191	0.1882	0.0712574	FALSE	FALSE	FALSE	ebi-a-GCST90018799	1	94176595	0.0224	257730	0.3918	Breast cancer || id:ebi-a-GCST90018799	Breast cancer	Breast cancer || ||	TRUE	igd	5.99805e-07	0.03132	1	94176595	3427	ebi-a-GCST90001535	|| id:ebi-a-GCST90001535	TRUE	reported	igd	2	1	TRUE	25
rs12712610	G	A	G	A	-0.1902	-0.0119	0.2969	0.249621	FALSE	FALSE	FALSE	ebi-a-GCST90018799	2	38897249	0.0123	257730	0.3319	Breast cancer || id:ebi-a-GCST90018799	Breast cancer	Breast cancer || ||	TRUE	igd	3.13112e-13	0.02599	2	38897249	3427	ebi-a-GCST90001535	|| id:ebi-a-GCST90001535	TRUE	reported	igd	2	1	TRUE	53.556
rs141350785	C	G	C	G	-0.2543	-0.0065	0.0461	0.124708	FALSE	TRUE	FALSE	ebi-a-GCST90018799	11	5240669	0.0151	257730	0.6645	Breast cancer || id:ebi-a-GCST90018799	Breast cancer	Breast cancer || ||	TRUE	igd	4.95005e-06	0.0556	11	5240669	3427	ebi-a-GCST90001535	|| id:ebi-a-GCST90001535	TRUE	reported	igd	2	1	TRUE	20.9191
rs146329634	T	C	T	C	0.3128	-0.0299	0.0328	0.0185387	FALSE	FALSE	FALSE	ebi-a-GCST90018799	14	89433599	0.0428	257730	0.4846	Breast cancer || id:ebi-a-GCST90018799	Breast cancer	Breast cancer || ||	TRUE	igd	1.82201e-06	0.06543	14	89433599	3427	ebi-a-GCST90001535	|| id:ebi-a-GCST90001535	TRUE	reported	igd	2	1	TRUE	22.8549
rs146620586	T	G	T	G	-2.021	-0.0569	0.0032	0.0124227	FALSE	FALSE	FALSE	ebi-a-GCST90018799	1	198524264	0.0537	257730	0.29	Breast cancer || id:ebi-a-GCST90018799	Breast cancer	Breast cancer || ||	TRUE	igd	3.4578e-14	0.2655	1	198524264	3427	ebi-a-GCST90001535	|| id:ebi-a-GCST90001535	TRUE	reported	igd	2	1	TRUE	57.9433
rs183293285	T	C	T	C	-0.425	0.0073	0.0171	0.02157	FALSE	FALSE	FALSE	ebi-a-GCST90018799	3	75917650	0.0889	257730	0.9346	Breast cancer || id:ebi-a-GCST90018799	Breast cancer	Breast cancer || ||	TRUE	igd	3.81303e-06	0.09182	3	75917650	3427	ebi-a-GCST90001535	|| id:ebi-a-GCST90001535	TRUE	reported	igd	2	1	TRUE	21.4241
rs71569312	T	C	T	C	0.4277	0.0295	0.0177	0.0187919	FALSE	FALSE	FALSE	ebi-a-GCST90018799	6	35830034	0.0446	257730	0.508	Breast cancer || id:ebi-a-GCST90018799	Breast cancer	Breast cancer || ||	TRUE	igd	3.34603e-06	0.09186	6	35830034	3427	ebi-a-GCST90001535	|| id:ebi-a-GCST90001535	TRUE	reported	igd	2	1	TRUE	21.6783
rs7216330	T	C	T	C	-0.1152	-0.0086	0.5057	0.624303	FALSE	FALSE	FALSE	ebi-a-GCST90018799	17	4102387	0.0103	257730	0.4019	Breast cancer || id:ebi-a-GCST90018799	Breast cancer	Breast cancer || ||	TRUE	igd	1.77101e-06	0.02407	17	4102387	3427	ebi-a-GCST90001535	|| id:ebi-a-GCST90001535	TRUE	reported	igd	2	1	TRUE	22.9062
rs72613709	G	T	G	T	0.2888	0.0146	0.0376	0.0872988	FALSE	FALSE	FALSE	ebi-a-GCST90018799	2	197060767	0.0176	257730	0.4049	Breast cancer || id:ebi-a-GCST90018799	Breast cancer	Breast cancer || ||	TRUE	igd	3.93804e-06	0.06249	2	197060767	3427	ebi-a-GCST90001535	|| id:ebi-a-GCST90001535	TRUE	reported	igd	2	1	TRUE	21.3586
rs76139558	C	G	C	G	0.6888	-0.0409	0.0067	0.00648735	FALSE	TRUE	FALSE	ebi-a-GCST90018799	10	2787360	0.0698	257730	0.5583	Breast cancer || id:ebi-a-GCST90018799	Breast cancer	Breast cancer || ||	TRUE	igd	8.18408e-07	0.1394	10	2787360	3427	ebi-a-GCST90001535	|| id:ebi-a-GCST90001535	TRUE	reported	igd	2	1	TRUE	24.4152
rs76516339	T	A	T	A	-0.1648	0.0031	0.1533	0.269192	FALSE	TRUE	FALSE	ebi-a-GCST90018799	18	74287337	0.0115	257730	0.791099	Breast cancer || id:ebi-a-GCST90018799	Breast cancer	Breast cancer || ||	TRUE	igd	3.05401e-07	0.03213	18	74287337	3427	ebi-a-GCST90001535	|| id:ebi-a-GCST90001535	TRUE	reported	igd	2	1	TRUE	26.3083
rs9271766	G	A	G	A	-0.1619	-0.0156	0.782	0.793197	FALSE	FALSE	FALSE	ebi-a-GCST90018799	6	32594169	0.0125	257730	0.211	Breast cancer || id:ebi-a-GCST90018799	Breast cancer	Breast cancer || ||	TRUE	igd	1.509e-06	0.03361	6	32594169	3427	ebi-a-GCST90001535	|| id:ebi-a-GCST90001535	TRUE	reported	igd	2	1	TRUE	23.2037
																																				#DIV/0!
SNP	effect_allele.exposure	other_allele.exposure	effect_allele.outcome	other_allele.outcome	beta.exposure	beta.outcome	eaf.exposure	eaf.outcome	remove	palindromic	ambiguous	id.outcome	chr	pos	se.outcome	samplesize.outcome	pval.outcome	outcome	originalname.outcome	outcome.deprecated	mr_keep.outcome	data_source.outcome	se.exposure	samplesize.exposure	chr.exposure	pos.exposure	pval.exposure	id.exposure	exposure	mr_keep.exposure	pval_origin.exposure	data_source.exposure	action	SNP_index	mr_keep	#VALUE!
rs117563350	G	A	G	A	-0.3637	-0.0842	0.0308	0.00959686	FALSE	FALSE	FALSE	ebi-a-GCST90018799	6	151699396	0.0581	257730	0.147	Breast cancer || id:ebi-a-GCST90018799	Breast cancer	Breast cancer || ||	TRUE	igd	0.07298	3395	6	151699396	6.55798e-07	ebi-a-GCST90001542	|| id:ebi-a-GCST90001542	TRUE	reported	igd	2	1	TRUE	24.8358
rs148709760	A	G	A	G	-0.3035	-0.0443	0.0411	0.0246525	FALSE	FALSE	FALSE	ebi-a-GCST90018799	9	136923252	0.0377	257730	0.24	Breast cancer || id:ebi-a-GCST90018799	Breast cancer	Breast cancer || ||	TRUE	igd	0.0642	3395	9	136923252	2.357e-06	ebi-a-GCST90001542	|| id:ebi-a-GCST90001542	TRUE	reported	igd	2	1	TRUE	22.3484
rs150956189	C	T	C	T	-3.037	-0.0647	0.0003	0.0269766	FALSE	FALSE	FALSE	ebi-a-GCST90018799	1	214625781	0.0385	257730	0.0926105	Breast cancer || id:ebi-a-GCST90018799	Breast cancer	Breast cancer || ||	TRUE	igd	0.6532	3395	1	214625781	3.45096e-06	ebi-a-GCST90001542	|| id:ebi-a-GCST90001542	TRUE	reported	igd	2	1	TRUE	21.6171
rs17376950	C	G	C	G	-0.3012	0.004	0.0479	0.0444069	FALSE	TRUE	FALSE	ebi-a-GCST90018799	3	60085026	0.0281	257730	0.8859	Breast cancer || id:ebi-a-GCST90018799	Breast cancer	Breast cancer || ||	TRUE	igd	0.06185	3395	3	60085026	1.16399e-06	ebi-a-GCST90001542	|| id:ebi-a-GCST90001542	TRUE	reported	igd	2	1	TRUE	23.7154
rs541367304	A	G	A	G	-1.792	-0.0592	0.0032	0.0154755	FALSE	FALSE	FALSE	ebi-a-GCST90018799	1	198283058	0.0488	257730	0.2255	Breast cancer || id:ebi-a-GCST90018799	Breast cancer	Breast cancer || ||	TRUE	igd	0.2636	3395	1	198283058	1.25401e-11	ebi-a-GCST90001542	|| id:ebi-a-GCST90001542	TRUE	reported	igd	2	1	TRUE	46.2152
rs62447160	C	T	C	T	-0.1312	0.0136	0.6415	0.523317	FALSE	FALSE	FALSE	ebi-a-GCST90018799	7	36527098	0.0105	257730	0.193	Breast cancer || id:ebi-a-GCST90018799	Breast cancer	Breast cancer || ||	TRUE	igd	0.02669	3395	7	36527098	9.33792e-07	ebi-a-GCST90001542	|| id:ebi-a-GCST90001542	TRUE	reported	igd	2	1	TRUE	24.1641
rs6729741	T	A	T	A	-0.1485	0.0052	0.5459	0.504497	FALSE	TRUE	TRUE	ebi-a-GCST90018799	2	118599600	0.0099	257730	0.604	Breast cancer || id:ebi-a-GCST90018799	Breast cancer	Breast cancer || ||	TRUE	igd	0.02603	3395	2	118599600	1.244e-08	ebi-a-GCST90001542	|| id:ebi-a-GCST90001542	TRUE	reported	igd	2	1	FALSE	32.5465
rs74010649	T	G	T	G	-0.2226	0.0013	0.076	0.0878833	FALSE	FALSE	FALSE	ebi-a-GCST90018799	16	7400983	0.0174	257730	0.9424	Breast cancer || id:ebi-a-GCST90018799	Breast cancer	Breast cancer || ||	TRUE	igd	0.04815	3395	16	7400983	3.89996e-06	ebi-a-GCST90001542	|| id:ebi-a-GCST90001542	TRUE	reported	igd	2	1	TRUE	21.3726
rs74443612	G	A	G	A	-0.5672	-0.046	0.01	0.0389593	FALSE	FALSE	FALSE	ebi-a-GCST90018799	8	77653957	0.0303	257730	0.1298	Breast cancer || id:ebi-a-GCST90018799	Breast cancer	Breast cancer || ||	TRUE	igd	0.1238	3395	8	77653957	4.77595e-06	ebi-a-GCST90001542	|| id:ebi-a-GCST90001542	TRUE	reported	igd	2	1	TRUE	20.9909
rs7737130	A	C	A	C	0.2305	0.0011	0.0725	0.120647	FALSE	FALSE	FALSE	ebi-a-GCST90018799	5	123727627	0.0157	257730	0.9435	Breast cancer || id:ebi-a-GCST90018799	Breast cancer	Breast cancer || ||	TRUE	igd	0.04943	3395	5	123727627	3.23698e-06	ebi-a-GCST90001542	|| id:ebi-a-GCST90001542	TRUE	reported	igd	2	1	TRUE	21.7451
rs78082758	G	A	G	A	-0.3978	0.0246	0.0247	0.0124599	FALSE	FALSE	FALSE	ebi-a-GCST90018799	22	26812132	0.0538	257730	0.6475	Breast cancer || id:ebi-a-GCST90018799	Breast cancer	Breast cancer || ||	TRUE	igd	0.08196	3395	22	26812132	1.26701e-06	ebi-a-GCST90001542	|| id:ebi-a-GCST90001542	TRUE	reported	igd	2	1	TRUE	23.5573
rs9961909	C	T	C	T	-0.3209	-0.0107	0.0439	0.178492	FALSE	FALSE	FALSE	ebi-a-GCST90018799	18	49180597	0.0136	257730	0.4323	Breast cancer || id:ebi-a-GCST90018799	Breast cancer	Breast cancer || ||	TRUE	igd	0.06299	3395	18	49180597	3.68197e-07	ebi-a-GCST90001542	|| id:ebi-a-GCST90001542	TRUE	reported	igd	2	1	TRUE	25.9535
rs9967156	C	G	C	G	0.1203	0.0001	0.4315	0.358454	FALSE	TRUE	TRUE	ebi-a-GCST90018799	18	73833744	0.0106	257730	0.9913	Breast cancer || id:ebi-a-GCST90018799	Breast cancer	Breast cancer || ||	TRUE	igd	0.02573	3395	18	73833744	3.06902e-06	ebi-a-GCST90001542	|| id:ebi-a-GCST90001542	TRUE	reported	igd	2	1	FALSE	21.8601
																																				#DIV/0!
SNP	effect_allele.exposure	other_allele.exposure	effect_allele.outcome	other_allele.outcome	beta.exposure	beta.outcome	eaf.exposure	eaf.outcome	remove	palindromic	ambiguous	id.outcome	chr	pos	se.outcome	samplesize.outcome	pval.outcome	outcome	originalname.outcome	outcome.deprecated	mr_keep.outcome	data_source.outcome	pos.exposure	pval.exposure	samplesize.exposure	chr.exposure	se.exposure	id.exposure	exposure	mr_keep.exposure	pval_origin.exposure	data_source.exposure	action	SNP_index	mr_keep	#VALUE!
rs113911480	G	T	G	T	0.2769	-0.0093	0.0314	0.0359692	FALSE	FALSE	FALSE	ebi-a-GCST90018799	14	29113167	0.031	257730	0.7635	Breast cancer || id:ebi-a-GCST90018799	Breast cancer	Breast cancer || ||	TRUE	igd	29113167	1.02101e-06	3395	14	0.05655	ebi-a-GCST90001566	|| id:ebi-a-GCST90001566	TRUE	reported	igd	2	1	TRUE	23.9762
rs12907798	T	C	T	C	-0.1339	0.0276	0.1535	0.151523	FALSE	FALSE	FALSE	ebi-a-GCST90018799	15	36349479	0.0159	257730	0.0832204	Breast cancer || id:ebi-a-GCST90018799	Breast cancer	Breast cancer || ||	TRUE	igd	36349479	1.34499e-06	3395	15	0.02765	ebi-a-GCST90001566	|| id:ebi-a-GCST90001566	TRUE	reported	igd	2	1	TRUE	23.4515
rs1348953	A	G	A	G	-0.4473	0.0025	0.0106	0.150967	FALSE	FALSE	FALSE	ebi-a-GCST90018799	2	84213945	0.0161	257730	0.8765	Breast cancer || id:ebi-a-GCST90018799	Breast cancer	Breast cancer || ||	TRUE	igd	84213945	3.64796e-06	3395	2	0.09644	ebi-a-GCST90001566	|| id:ebi-a-GCST90001566	TRUE	reported	igd	2	1	TRUE	21.5121
rs1679937	T	G	T	G	-0.1029	0.0021	0.7144	0.778909	FALSE	FALSE	FALSE	ebi-a-GCST90018799	1	53595255	0.0137	257730	0.8802	Breast cancer || id:ebi-a-GCST90018799	Breast cancer	Breast cancer || ||	TRUE	igd	53595255	4.509e-06	3395	1	0.02239	ebi-a-GCST90001566	|| id:ebi-a-GCST90001566	TRUE	reported	igd	2	1	TRUE	21.1214
rs2523614	C	T	C	T	-0.1356	0.0089	0.2641	0.196009	FALSE	FALSE	FALSE	ebi-a-GCST90018799	6	31320654	0.0212	257730	0.6753	Breast cancer || id:ebi-a-GCST90018799	Breast cancer	Breast cancer || ||	TRUE	igd	31320654	1.61801e-07	3395	6	0.02583	ebi-a-GCST90001566	|| id:ebi-a-GCST90001566	TRUE	reported	igd	2	1	TRUE	27.5595
rs35761894	G	A	G	A	0.1429	-0.01	0.1529	0.203343	FALSE	FALSE	FALSE	ebi-a-GCST90018799	13	70921568	0.0125	257730	0.4232	Breast cancer || id:ebi-a-GCST90018799	Breast cancer	Breast cancer || ||	TRUE	igd	70921568	4.43997e-07	3395	13	0.02824	ebi-a-GCST90001566	|| id:ebi-a-GCST90001566	TRUE	reported	igd	2	1	TRUE	25.6056
rs3819288	C	T	C	T	-0.1841	0.0084	0.1029	0.118186	FALSE	FALSE	FALSE	ebi-a-GCST90018799	6	31322694	0.0167	257730	0.6158	Breast cancer || id:ebi-a-GCST90018799	Breast cancer	Breast cancer || ||	TRUE	igd	31322694	2.42901e-06	3395	6	0.03898	ebi-a-GCST90001566	|| id:ebi-a-GCST90001566	TRUE	reported	igd	2	1	TRUE	22.3061
rs7036108	A	G	A	G	0.1027	-0.02	0.3542	0.37967	FALSE	FALSE	FALSE	ebi-a-GCST90018799	9	107284126	0.0102	257730	0.0492402	Breast cancer || id:ebi-a-GCST90018799	Breast cancer	Breast cancer || ||	TRUE	igd	107284126	1.136e-06	3395	9	0.02107	ebi-a-GCST90001566	|| id:ebi-a-GCST90001566	TRUE	reported	igd	2	1	TRUE	23.7581
rs73061672	A	T	A	T	0.1925	-0.0423	0.0636	0.0545423	FALSE	TRUE	FALSE	ebi-a-GCST90018799	7	8326430	0.0221	257730	0.0555201	Breast cancer || id:ebi-a-GCST90018799	Breast cancer	Breast cancer || ||	TRUE	igd	8326430	3.54201e-06	3395	7	0.04146	ebi-a-GCST90001566	|| id:ebi-a-GCST90001566	TRUE	reported	igd	2	1	TRUE	21.5577
rs78905646	A	G	A	G	0.3132	-0.1089	0.0233	0.022601	FALSE	FALSE	FALSE	ebi-a-GCST90018799	2	189898847	0.0341	257730	0.00141501	Breast cancer || id:ebi-a-GCST90018799	Breast cancer	Breast cancer || ||	TRUE	igd	189898847	2.40198e-06	3395	2	0.06629	ebi-a-GCST90001566	|| id:ebi-a-GCST90001566	TRUE	reported	igd	2	1	TRUE	22.3227
																																				#DIV/0!
SNP	effect_allele.exposure	other_allele.exposure	effect_allele.outcome	other_allele.outcome	beta.exposure	beta.outcome	eaf.exposure	eaf.outcome	remove	palindromic	ambiguous	id.outcome	chr	pos	se.outcome	samplesize.outcome	pval.outcome	outcome	originalname.outcome	outcome.deprecated	mr_keep.outcome	data_source.outcome	samplesize.exposure	pval.exposure	pos.exposure	se.exposure	chr.exposure	id.exposure	exposure	mr_keep.exposure	pval_origin.exposure	data_source.exposure	action	SNP_index	mr_keep	#VALUE!
rs11090233	A	G	A	G	-0.11	0.0021	0.611	0.528712	FALSE	FALSE	FALSE	ebi-a-GCST90018799	22	23690325	0.0115	257730	0.8542	Breast cancer || id:ebi-a-GCST90018799	Breast cancer	Breast cancer || ||	TRUE	igd	3595	1.33101e-06	23690325	0.02271	22	ebi-a-GCST90001626	|| id:ebi-a-GCST90001626	TRUE	reported	igd	2	1	TRUE	23.4612
rs116253486	C	T	C	T	-1.26	0.0329	0.0015	0.0143792	FALSE	FALSE	FALSE	ebi-a-GCST90018799	3	33925087	0.0467	257730	0.4805	Breast cancer || id:ebi-a-GCST90018799	Breast cancer	Breast cancer || ||	TRUE	igd	3595	4.062e-06	33925087	0.273	3	ebi-a-GCST90001626	|| id:ebi-a-GCST90001626	TRUE	reported	igd	2	1	TRUE	21.3018
rs12609975	G	A	G	A	-0.1153	-0.0082	0.7039	0.719435	FALSE	FALSE	FALSE	ebi-a-GCST90018799	19	39400504	0.0131	257730	0.531401	Breast cancer || id:ebi-a-GCST90018799	Breast cancer	Breast cancer || ||	TRUE	igd	3595	1.74799e-06	39400504	0.02408	19	ebi-a-GCST90001626	|| id:ebi-a-GCST90001626	TRUE	reported	igd	2	1	TRUE	22.9269
rs12610775	G	A	G	A	-0.1073	0.011	0.4302	0.491974	FALSE	FALSE	FALSE	ebi-a-GCST90018799	19	53134203	0.0104	257730	0.2911	Breast cancer || id:ebi-a-GCST90018799	Breast cancer	Breast cancer || ||	TRUE	igd	3595	2.39999e-06	53134203	0.02271	19	ebi-a-GCST90001626	|| id:ebi-a-GCST90001626	TRUE	reported	igd	2	1	TRUE	22.3236
rs140410174	T	C	T	C	-0.2205	0.0055	0.0598	0.0362821	FALSE	FALSE	FALSE	ebi-a-GCST90018799	19	1671156	0.0317	257730	0.8623	Breast cancer || id:ebi-a-GCST90018799	Breast cancer	Breast cancer || ||	TRUE	igd	3595	3.23899e-06	1671156	0.04729	19	ebi-a-GCST90001626	|| id:ebi-a-GCST90001626	TRUE	reported	igd	2	1	TRUE	21.741
rs149004280	T	C	T	C	-0.5613	0.0995	0.0079	0.0113105	FALSE	FALSE	FALSE	ebi-a-GCST90018799	22	48226137	0.0552	257730	0.0714299	Breast cancer || id:ebi-a-GCST90018799	Breast cancer	Breast cancer || ||	TRUE	igd	3595	4.67498e-06	48226137	0.1224	22	ebi-a-GCST90001626	|| id:ebi-a-GCST90001626	TRUE	reported	igd	2	1	TRUE	21.0294
rs3087456	A	G	A	G	-0.3114	0.025	0.7662	0.604518	FALSE	FALSE	FALSE	ebi-a-GCST90018799	16	10970902	0.0118	257730	0.0344001	Breast cancer || id:ebi-a-GCST90018799	Breast cancer	Breast cancer || ||	TRUE	igd	3595	1.34307e-33	10970902	0.02551	16	ebi-a-GCST90001626	|| id:ebi-a-GCST90001626	TRUE	reported	igd	2	1	TRUE	149.01
rs3104414	A	G	A	G	0.1367	-0.0155	0.3812	0.368167	FALSE	FALSE	FALSE	ebi-a-GCST90018799	6	32582612	0.0107	257730	0.1477	Breast cancer || id:ebi-a-GCST90018799	Breast cancer	Breast cancer || ||	TRUE	igd	3595	1.32501e-06	32582612	0.02822	6	ebi-a-GCST90001626	|| id:ebi-a-GCST90001626	TRUE	reported	igd	2	1	TRUE	23.4651
rs4867947	A	C	A	C	0.2016	-0.0107	0.0691	0.220201	FALSE	FALSE	FALSE	ebi-a-GCST90018799	5	169629403	0.0121	257730	0.379	Breast cancer || id:ebi-a-GCST90018799	Breast cancer	Breast cancer || ||	TRUE	igd	3595	4.41205e-06	169629403	0.04384	5	ebi-a-GCST90001626	|| id:ebi-a-GCST90001626	TRUE	reported	igd	2	1	TRUE	21.1466
rs4906573	C	T	C	T	0.1229	0.0088	0.2399	0.299489	FALSE	FALSE	FALSE	ebi-a-GCST90018799	14	45842287	0.0111	257730	0.427	Breast cancer || id:ebi-a-GCST90018799	Breast cancer	Breast cancer || ||	TRUE	igd	3595	3.25702e-06	45842287	0.02636	14	ebi-a-GCST90001626	|| id:ebi-a-GCST90001626	TRUE	reported	igd	2	1	TRUE	21.7377
rs7032773	T	C	T	C	-0.1334	-0.0068	0.4182	0.46062	FALSE	FALSE	FALSE	ebi-a-GCST90018799	9	117645562	0.0099	257730	0.4951	Breast cancer || id:ebi-a-GCST90018799	Breast cancer	Breast cancer || ||	TRUE	igd	3595	1.392e-08	117645562	0.02345	9	ebi-a-GCST90001626	|| id:ebi-a-GCST90001626	TRUE	reported	igd	2	1	TRUE	32.3613
rs7202106	T	C	T	C	0.1276	0.0066	0.7811	0.800582	FALSE	FALSE	FALSE	ebi-a-GCST90018799	16	84375706	0.0126	257730	0.601999	Breast cancer || id:ebi-a-GCST90018799	Breast cancer	Breast cancer || ||	TRUE	igd	3595	2.57899e-06	84375706	0.02709	16	ebi-a-GCST90001626	|| id:ebi-a-GCST90001626	TRUE	reported	igd	2	1	TRUE	22.1862
rs7972178	T	G	T	G	0.1129	-0.0172	0.6476	0.780712	FALSE	FALSE	FALSE	ebi-a-GCST90018799	12	14354060	0.0118	257730	0.1472	Breast cancer || id:ebi-a-GCST90018799	Breast cancer	Breast cancer || ||	TRUE	igd	3595	1.30401e-06	14354060	0.0233	12	ebi-a-GCST90001626	|| id:ebi-a-GCST90001626	TRUE	reported	igd	2	1	TRUE	23.4788
																																				#DIV/0!
SNP	effect_allele.exposure	other_allele.exposure	effect_allele.outcome	other_allele.outcome	beta.exposure	beta.outcome	eaf.exposure	eaf.outcome	remove	palindromic	ambiguous	id.outcome	chr	pos	se.outcome	samplesize.outcome	pval.outcome	outcome	originalname.outcome	outcome.deprecated	mr_keep.outcome	data_source.outcome	se.exposure	pval.exposure	chr.exposure	samplesize.exposure	pos.exposure	id.exposure	exposure	mr_keep.exposure	pval_origin.exposure	data_source.exposure	action	SNP_index	mr_keep	#VALUE!
rs115062208	G	A	G	A	-0.8942	-0.0407	0.0115	0.0217527	FALSE	FALSE	FALSE	ebi-a-GCST90018799	4	15956227	0.0408	257730	0.3179	Breast cancer || id:ebi-a-GCST90018799	Breast cancer	Breast cancer || ||	TRUE	igd	0.1174	3.33887e-14	4	3657	15956227	ebi-a-GCST90001815	|| id:ebi-a-GCST90001815	TRUE	reported	igd	2	1	TRUE	58.014
rs13209828	C	T	C	T	-0.1769	-0.0089	0.1406	0.182448	FALSE	FALSE	FALSE	ebi-a-GCST90018799	6	92746910	0.0133	257730	0.5037	Breast cancer || id:ebi-a-GCST90018799	Breast cancer	Breast cancer || ||	TRUE	igd	0.03536	5.91398e-07	6	3657	92746910	ebi-a-GCST90001815	|| id:ebi-a-GCST90001815	TRUE	reported	igd	2	1	TRUE	25.0283
rs13331697	A	G	A	G	-0.189	-0.0192	0.1384	0.045032	FALSE	FALSE	FALSE	ebi-a-GCST90018799	16	81910840	0.0286	257730	0.5031	Breast cancer || id:ebi-a-GCST90018799	Breast cancer	Breast cancer || ||	TRUE	igd	0.03517	8.18201e-08	16	3657	81910840	ebi-a-GCST90001815	|| id:ebi-a-GCST90001815	TRUE	reported	igd	2	1	TRUE	28.8788
rs141885962	C	A	C	A	-0.5286	-0.0559	0.0112	0.0128542	FALSE	FALSE	FALSE	ebi-a-GCST90018799	10	66791343	0.0496	257730	0.2604	Breast cancer || id:ebi-a-GCST90018799	Breast cancer	Breast cancer || ||	TRUE	igd	0.1143	3.90104e-06	10	3657	66791343	ebi-a-GCST90001815	|| id:ebi-a-GCST90001815	TRUE	reported	igd	2	1	TRUE	21.3876
rs143554453	C	T	C	T	-0.7851	-0.0401	0.0056	0.0156349	FALSE	FALSE	FALSE	ebi-a-GCST90018799	12	12727024	0.0542	257730	0.4594	Breast cancer || id:ebi-a-GCST90018799	Breast cancer	Breast cancer || ||	TRUE	igd	0.1581	7.08794e-07	12	3657	12727024	ebi-a-GCST90001815	|| id:ebi-a-GCST90001815	TRUE	reported	igd	2	1	TRUE	24.6596
rs147563555	G	C	G	C	2.396	0.0677	0.001	0.0136281	FALSE	TRUE	FALSE	ebi-a-GCST90018799	22	30044036	0.0513	257730	0.1876	Breast cancer || id:ebi-a-GCST90018799	Breast cancer	Breast cancer || ||	TRUE	igd	0.4982	1.57601e-06	22	3657	30044036	ebi-a-GCST90001815	|| id:ebi-a-GCST90001815	TRUE	reported	igd	2	1	TRUE	23.1295
rs183168900	C	T	C	T	2.802	0.0569	0.0004	0.0244526	FALSE	FALSE	FALSE	ebi-a-GCST90018799	7	22539219	0.0384	257730	0.1382	Breast cancer || id:ebi-a-GCST90018799	Breast cancer	Breast cancer || ||	TRUE	igd	0.6126	4.93799e-06	7	3657	22539219	ebi-a-GCST90001815	|| id:ebi-a-GCST90001815	TRUE	reported	igd	2	1	TRUE	20.921
rs55943003	A	G	A	G	-0.1251	0.0045	0.3001	0.245707	FALSE	FALSE	FALSE	ebi-a-GCST90018799	18	52754086	0.0116	257730	0.6957	Breast cancer || id:ebi-a-GCST90018799	Breast cancer	Breast cancer || ||	TRUE	igd	0.0267	2.90402e-06	18	3657	52754086	ebi-a-GCST90001815	|| id:ebi-a-GCST90001815	TRUE	reported	igd	2	1	TRUE	21.9529
rs76112278	A	G	A	G	-0.9249	-0.0432	0.0194	0.015715	FALSE	FALSE	FALSE	ebi-a-GCST90018799	4	15915069	0.0485	257730	0.3727	Breast cancer || id:ebi-a-GCST90018799	Breast cancer	Breast cancer || ||	TRUE	igd	0.08708	5.61436e-26	4	3657	15915069	ebi-a-GCST90001815	|| id:ebi-a-GCST90001815	TRUE	reported	igd	2	1	TRUE	112.811
rs76354299	A	G	A	G	-0.4635	0.0018	0.0321	0.0336694	FALSE	FALSE	FALSE	ebi-a-GCST90018799	4	15037408	0.0321	257730	0.9544	Breast cancer || id:ebi-a-GCST90018799	Breast cancer	Breast cancer || ||	TRUE	igd	0.06776	9.22359e-12	4	3657	15037408	ebi-a-GCST90001815	|| id:ebi-a-GCST90001815	TRUE	reported	igd	2	1	TRUE	46.79
rs80089599	A	T	A	T	1.247	-0.0254	0.0022	0.0117916	FALSE	TRUE	FALSE	ebi-a-GCST90018799	12	18183604	0.0462	257730	0.5819	Breast cancer || id:ebi-a-GCST90018799	Breast cancer	Breast cancer || ||	TRUE	igd	0.2663	2.914e-06	12	3657	18183604	ebi-a-GCST90001815	|| id:ebi-a-GCST90001815	TRUE	reported	igd	2	1	TRUE	21.9276
rs9544468	T	G	T	G	-0.4042	0.0185	0.0198	0.0239422	FALSE	FALSE	FALSE	ebi-a-GCST90018799	13	77933504	0.0378	257730	0.6239	Breast cancer || id:ebi-a-GCST90018799	Breast cancer	Breast cancer || ||	TRUE	igd	0.08686	3.38797e-06	13	3657	77933504	ebi-a-GCST90001815	|| id:ebi-a-GCST90001815	TRUE	reported	igd	2	1	TRUE	21.6547
																																				#DIV/0!
SNP	effect_allele.exposure	other_allele.exposure	effect_allele.outcome	other_allele.outcome	beta.exposure	beta.outcome	eaf.exposure	eaf.outcome	remove	palindromic	ambiguous	id.outcome	chr	pos	se.outcome	samplesize.outcome	pval.outcome	outcome	originalname.outcome	outcome.deprecated	mr_keep.outcome	data_source.outcome	samplesize.exposure	pos.exposure	se.exposure	pval.exposure	chr.exposure	id.exposure	exposure	mr_keep.exposure	pval_origin.exposure	data_source.exposure	action	SNP_index	mr_keep	#VALUE!
rs10823811	T	C	T	C	0.1865	-0.0161	0.7612	0.697367	FALSE	FALSE	FALSE	ebi-a-GCST90018799	10	73404650	0.0112	257730	0.1482	Breast cancer || id:ebi-a-GCST90018799	Breast cancer	Breast cancer || ||	TRUE	igd	1834	73404650	0.04008	3.51901e-06	10	ebi-a-GCST90001823	|| id:ebi-a-GCST90001823	TRUE	reported	igd	2	1	TRUE	21.6522
rs117303087	G	C	G	C	0.303	-0.0104	0.0714	0.0346952	FALSE	TRUE	FALSE	ebi-a-GCST90018799	14	103824600	0.0377	257730	0.7826	Breast cancer || id:ebi-a-GCST90018799	Breast cancer	Breast cancer || ||	TRUE	igd	1834	103824600	0.06493	3.28799e-06	14	ebi-a-GCST90001823	|| id:ebi-a-GCST90001823	TRUE	reported	igd	2	1	TRUE	21.7768
rs2040406	G	A	G	A	-0.2692	0.0011	0.3212	0.167157	FALSE	FALSE	FALSE	ebi-a-GCST90018799	6	32603007	0.0227	257730	0.96	Breast cancer || id:ebi-a-GCST90018799	Breast cancer	Breast cancer || ||	TRUE	igd	1834	32603007	0.04397	1.12101e-09	6	ebi-a-GCST90001823	|| id:ebi-a-GCST90001823	TRUE	reported	igd	2	1	TRUE	37.4832
rs2735071	C	G	C	G	-0.1954	0.0189	0.3116	0.155927	FALSE	TRUE	FALSE	ebi-a-GCST90018799	6	29944979	0.0135	257730	0.1627	Breast cancer || id:ebi-a-GCST90018799	Breast cancer	Breast cancer || ||	TRUE	igd	1834	29944979	0.04123	2.29198e-06	6	ebi-a-GCST90001823	|| id:ebi-a-GCST90001823	TRUE	reported	igd	2	1	TRUE	22.4607
rs28723652	A	C	A	C	0.5152	-0.0275	0.045	0.1376	FALSE	FALSE	FALSE	ebi-a-GCST90018799	14	106644507	0.0388	257730	0.4785	Breast cancer || id:ebi-a-GCST90018799	Breast cancer	Breast cancer || ||	TRUE	igd	1834	106644507	0.101	3.76002e-07	14	ebi-a-GCST90001823	|| id:ebi-a-GCST90001823	TRUE	reported	igd	2	1	TRUE	26.0201
rs3093971	A	G	A	G	-0.2313	0.0071	0.2816	0.120921	FALSE	FALSE	FALSE	ebi-a-GCST90018799	6	31424607	0.0169	257730	0.6736	Breast cancer || id:ebi-a-GCST90018799	Breast cancer	Breast cancer || ||	TRUE	igd	1834	31424607	0.0419	3.84096e-08	6	ebi-a-GCST90001823	|| id:ebi-a-GCST90001823	TRUE	reported	igd	2	1	TRUE	30.4736
rs546103177	A	G	A	G	0.4413	-0.0871	0.0463	0.0170693	FALSE	FALSE	FALSE	ebi-a-GCST90018799	6	42913071	0.0545	257730	0.1096	Breast cancer || id:ebi-a-GCST90018799	Breast cancer	Breast cancer || ||	TRUE	igd	1834	42913071	0.08176	7.63308e-08	6	ebi-a-GCST90001823	|| id:ebi-a-GCST90001823	TRUE	reported	igd	2	1	TRUE	29.1331
rs709589	T	C	T	C	-0.6783	0.0291	0.4528	0.4884	FALSE	FALSE	FALSE	ebi-a-GCST90018799	14	106306841	0.0269	257730	0.2793	Breast cancer || id:ebi-a-GCST90018799	Breast cancer	Breast cancer || ||	TRUE	igd	1834	106306841	0.04125	9.00949e-57	14	ebi-a-GCST90001823	|| id:ebi-a-GCST90001823	TRUE	reported	igd	2	1	TRUE	270.393
rs74717895	A	G	A	G	0.4649	-0.0263	0.0311	0.0312465	FALSE	FALSE	FALSE	ebi-a-GCST90018799	11	9145922	0.0334	257730	0.4311	Breast cancer || id:ebi-a-GCST90018799	Breast cancer	Breast cancer || ||	TRUE	igd	1834	9145922	0.09826	2.40602e-06	11	ebi-a-GCST90001823	|| id:ebi-a-GCST90001823	TRUE	reported	igd	2	1	TRUE	22.3854
rs78288740	C	T	C	T	0.4091	0.0003	0.0363	0.0134096	FALSE	FALSE	FALSE	ebi-a-GCST90018799	15	60339435	0.0518	257730	0.995	Breast cancer || id:ebi-a-GCST90018799	Breast cancer	Breast cancer || ||	TRUE	igd	1834	60339435	0.0885	4.06303e-06	15	ebi-a-GCST90001823	|| id:ebi-a-GCST90001823	TRUE	reported	igd	2	1	TRUE	21.3684
																																				#DIV/0!
SNP	effect_allele.exposure	other_allele.exposure	effect_allele.outcome	other_allele.outcome	beta.exposure	beta.outcome	eaf.exposure	eaf.outcome	remove	palindromic	ambiguous	id.outcome	chr	pos	se.outcome	samplesize.outcome	pval.outcome	outcome	originalname.outcome	outcome.deprecated	mr_keep.outcome	data_source.outcome	pval.exposure	chr.exposure	samplesize.exposure	pos.exposure	se.exposure	id.exposure	exposure	mr_keep.exposure	pval_origin.exposure	data_source.exposure	action	SNP_index	mr_keep	#VALUE!
rs113707507	G	A	G	A	0.2157	-0.0143	0.1062	0.131632	FALSE	FALSE	FALSE	ebi-a-GCST90018799	14	78276958	0.0161	257730	0.3739	Breast cancer || id:ebi-a-GCST90018799	Breast cancer	Breast cancer || ||	TRUE	igd	1.87802e-06	14	2918	78276958	0.04517	ebi-a-GCST90001862	|| id:ebi-a-GCST90001862	TRUE	reported	igd	2	1	TRUE	22.8034
rs116969543	C	T	C	T	0.7409	0.0041	0.0084	0.0166085	FALSE	FALSE	FALSE	ebi-a-GCST90018799	8	99091321	0.0495	257730	0.9338	Breast cancer || id:ebi-a-GCST90018799	Breast cancer	Breast cancer || ||	TRUE	igd	2.464e-06	8	2918	99091321	0.1569	ebi-a-GCST90001862	|| id:ebi-a-GCST90001862	TRUE	reported	igd	2	1	TRUE	22.2984
rs117404466	A	G	A	G	0.2745	0.018	0.0567	0.0321368	FALSE	FALSE	FALSE	ebi-a-GCST90018799	7	148293966	0.032	257730	0.5736	Breast cancer || id:ebi-a-GCST90018799	Breast cancer	Breast cancer || ||	TRUE	igd	3.20398e-06	7	2918	148293966	0.05883	ebi-a-GCST90001862	|| id:ebi-a-GCST90001862	TRUE	reported	igd	2	1	TRUE	21.7714
rs1264457	A	G	A	G	0.1413	-0.0125	0.4532	0.517111	FALSE	FALSE	FALSE	ebi-a-GCST90018799	6	30458064	0.0103	257730	0.2236	Breast cancer || id:ebi-a-GCST90018799	Breast cancer	Breast cancer || ||	TRUE	igd	1.48399e-06	6	2918	30458064	0.02929	ebi-a-GCST90001862	|| id:ebi-a-GCST90001862	TRUE	reported	igd	2	1	TRUE	23.2726
rs62039948	A	G	A	G	0.1959	-0.0339	0.1354	0.0820213	FALSE	FALSE	FALSE	ebi-a-GCST90018799	16	57886567	0.0186	257730	0.0683392	Breast cancer || id:ebi-a-GCST90018799	Breast cancer	Breast cancer || ||	TRUE	igd	1.388e-06	16	2918	57886567	0.0405	ebi-a-GCST90001862	|| id:ebi-a-GCST90001862	TRUE	reported	igd	2	1	TRUE	23.3969
rs7257674	A	T	A	T	0.2511	0.003	0.0728	0.0435227	FALSE	TRUE	FALSE	ebi-a-GCST90018799	19	4331621	0.0325	257730	0.9272	Breast cancer || id:ebi-a-GCST90018799	Breast cancer	Breast cancer || ||	TRUE	igd	2.87799e-06	19	2918	4331621	0.05356	ebi-a-GCST90001862	|| id:ebi-a-GCST90001862	TRUE	reported	igd	2	1	TRUE	21.9792
rs72827833	G	T	G	T	1.146	-0.0286	0.0031	0.0247329	FALSE	FALSE	FALSE	ebi-a-GCST90018799	6	16748948	0.0365	257730	0.4325	Breast cancer || id:ebi-a-GCST90018799	Breast cancer	Breast cancer || ||	TRUE	igd	3.71099e-06	6	2918	16748948	0.2472	ebi-a-GCST90001862	|| id:ebi-a-GCST90001862	TRUE	reported	igd	2	1	TRUE	21.4918
rs76548676	T	G	T	G	2.034	-0.1451	0.001	0.0061156	FALSE	FALSE	FALSE	ebi-a-GCST90018799	15	92143848	0.0709	257730	0.0407502	Breast cancer || id:ebi-a-GCST90018799	Breast cancer	Breast cancer || ||	TRUE	igd	1.12899e-06	15	2918	92143848	0.417	ebi-a-GCST90001862	|| id:ebi-a-GCST90001862	TRUE	reported	igd	2	1	TRUE	23.7919
rs7949056	T	C	T	C	-0.1304	-0.0024	0.3566	0.476817	FALSE	FALSE	FALSE	ebi-a-GCST90018799	11	35999988	0.0102	257730	0.8106	Breast cancer || id:ebi-a-GCST90018799	Breast cancer	Breast cancer || ||	TRUE	igd	4.78895e-06	11	2918	35999988	0.02845	ebi-a-GCST90001862	|| id:ebi-a-GCST90001862	TRUE	reported	igd	2	1	TRUE	21.0083
																																				#DIV/0!
SNP	effect_allele.exposure	other_allele.exposure	effect_allele.outcome	other_allele.outcome	beta.exposure	beta.outcome	eaf.exposure	eaf.outcome	remove	palindromic	ambiguous	id.outcome	chr	pos	se.outcome	samplesize.outcome	pval.outcome	outcome	originalname.outcome	outcome.deprecated	mr_keep.outcome	data_source.outcome	se.exposure	pos.exposure	samplesize.exposure	pval.exposure	chr.exposure	id.exposure	exposure	mr_keep.exposure	pval_origin.exposure	data_source.exposure	action	SNP_index	mr_keep	#VALUE!
rs111860462	T	C	T	C	1.575	-0.0791	0.0017	0.0188183	FALSE	FALSE	FALSE	ebi-a-GCST90018799	14	82047636	0.0444	257730	0.0745796	Breast cancer || id:ebi-a-GCST90018799	Breast cancer	Breast cancer || ||	TRUE	igd	0.304	82047636	2920	2.33502e-07	14	ebi-a-GCST90001902	|| id:ebi-a-GCST90001902	TRUE	reported	igd	2	1	TRUE	26.8419
rs11755527	G	C	G	C	0.1368	-0.0005	0.5224	0.588743	FALSE	TRUE	TRUE	ebi-a-GCST90018799	6	90958231	0.0101	257730	0.9609	Breast cancer || id:ebi-a-GCST90018799	Breast cancer	Breast cancer || ||	TRUE	igd	0.02632	90958231	2920	2.16401e-07	6	ebi-a-GCST90001902	|| id:ebi-a-GCST90001902	TRUE	reported	igd	2	1	FALSE	27.0147
rs468118	C	T	C	T	0.2311	0.0015	0.0844	0.151547	FALSE	FALSE	FALSE	ebi-a-GCST90018799	3	55110241	0.0162	257730	0.9271	Breast cancer || id:ebi-a-GCST90018799	Breast cancer	Breast cancer || ||	TRUE	igd	0.04703	55110241	2920	9.45802e-07	3	ebi-a-GCST90001902	|| id:ebi-a-GCST90001902	TRUE	reported	igd	2	1	TRUE	24.1463
rs62183989	T	C	T	C	-0.3589	0.011	0.1983	0.12916	FALSE	FALSE	FALSE	ebi-a-GCST90018799	2	204609402	0.015	257730	0.4624	Breast cancer || id:ebi-a-GCST90018799	Breast cancer	Breast cancer || ||	TRUE	igd	0.03258	204609402	2920	1.13006e-27	2	ebi-a-GCST90001902	|| id:ebi-a-GCST90001902	TRUE	reported	igd	2	1	TRUE	121.351
rs7143529	G	A	G	A	0.135	-0.0073	0.7394	0.740392	FALSE	FALSE	FALSE	ebi-a-GCST90018799	14	92878020	0.012	257730	0.5405	Breast cancer || id:ebi-a-GCST90018799	Breast cancer	Breast cancer || ||	TRUE	igd	0.0295	92878020	2920	4.95599e-06	14	ebi-a-GCST90001902	|| id:ebi-a-GCST90001902	TRUE	reported	igd	2	1	TRUE	20.9423
rs72639339	A	G	A	G	-0.259	0.0187	0.0647	0.0443946	FALSE	FALSE	FALSE	ebi-a-GCST90018799	8	37144660	0.028	257730	0.5042	Breast cancer || id:ebi-a-GCST90018799	Breast cancer	Breast cancer || ||	TRUE	igd	0.05287	37144660	2920	1.012e-06	8	ebi-a-GCST90001902	|| id:ebi-a-GCST90001902	TRUE	reported	igd	2	1	TRUE	23.9983
rs72764027	A	G	A	G	0.2039	-0.0153	0.0998	0.1089	FALSE	FALSE	FALSE	ebi-a-GCST90018799	15	96077835	0.0169	257730	0.3659	Breast cancer || id:ebi-a-GCST90018799	Breast cancer	Breast cancer || ||	TRUE	igd	0.04351	96077835	2920	2.913e-06	15	ebi-a-GCST90001902	|| id:ebi-a-GCST90001902	TRUE	reported	igd	2	1	TRUE	21.9612
rs72968907	A	G	A	G	-0.5763	0.0246	0.0113	0.0873328	FALSE	FALSE	FALSE	ebi-a-GCST90018799	3	123701658	0.0191	257730	0.1963	Breast cancer || id:ebi-a-GCST90018799	Breast cancer	Breast cancer || ||	TRUE	igd	0.1233	123701658	2920	3.09599e-06	3	ebi-a-GCST90001902	|| id:ebi-a-GCST90001902	TRUE	reported	igd	2	1	TRUE	21.846
rs7304328	C	T	C	T	-0.3903	0.0086	0.0245	0.148926	FALSE	FALSE	FALSE	ebi-a-GCST90018799	12	100887301	0.0167	257730	0.609101	Breast cancer || id:ebi-a-GCST90018799	Breast cancer	Breast cancer || ||	TRUE	igd	0.08508	100887301	2920	4.67897e-06	12	ebi-a-GCST90001902	|| id:ebi-a-GCST90001902	TRUE	reported	igd	2	1	TRUE	21.0447
rs830643	A	G	A	G	-0.1259	-0.013	0.5106	0.419955	FALSE	FALSE	FALSE	ebi-a-GCST90018799	3	71667063	0.0117	257730	0.2645	Breast cancer || id:ebi-a-GCST90018799	Breast cancer	Breast cancer || ||	TRUE	igd	0.02613	71667063	2920	1.52198e-06	3	ebi-a-GCST90001902	|| id:ebi-a-GCST90001902	TRUE	reported	igd	2	1	TRUE	23.2152
rs9288325	C	T	C	T	0.1215	-0.0034	0.513	0.479419	FALSE	FALSE	FALSE	ebi-a-GCST90018799	2	202946868	0.0108	257730	0.7486	Breast cancer || id:ebi-a-GCST90018799	Breast cancer	Breast cancer || ||	TRUE	igd	0.02645	202946868	2920	4.50101e-06	2	ebi-a-GCST90001902	|| id:ebi-a-GCST90001902	TRUE	reported	igd	2	1	TRUE	21.1009
																																				#DIV/0!
SNP	effect_allele.exposure	other_allele.exposure	effect_allele.outcome	other_allele.outcome	beta.exposure	beta.outcome	eaf.exposure	eaf.outcome	remove	palindromic	ambiguous	id.outcome	chr	pos	se.outcome	samplesize.outcome	pval.outcome	outcome	originalname.outcome	outcome.deprecated	mr_keep.outcome	data_source.outcome	chr.exposure	se.exposure	samplesize.exposure	pos.exposure	pval.exposure	id.exposure	exposure	mr_keep.exposure	pval_origin.exposure	data_source.exposure	action	SNP_index	mr_keep	#VALUE!
rs12138848	C	T	C	T	0.6181	0.0185	0.0122	0.0665006	FALSE	FALSE	FALSE	ebi-a-GCST90018799	1	210808177	0.0227	257730	0.4137	Breast cancer || id:ebi-a-GCST90018799	Breast cancer	Breast cancer || ||	TRUE	igd	1	0.1236	2920	210808177	6.06206e-07	ebi-a-GCST90001924	|| id:ebi-a-GCST90001924	TRUE	reported	igd	2	1	TRUE	25.0081
rs12513323	A	G	A	G	-0.2663	-0.0028	0.0692	0.211464	FALSE	FALSE	FALSE	ebi-a-GCST90018799	4	185517125	0.0126	257730	0.8237	Breast cancer || id:ebi-a-GCST90018799	Breast cancer	Breast cancer || ||	TRUE	igd	4	0.05352	2920	185517125	6.84605e-07	ebi-a-GCST90001924	|| id:ebi-a-GCST90001924	TRUE	reported	igd	2	1	TRUE	24.7577
rs130970	A	C	A	C	-0.1281	-0.0035	0.3798	0.455657	FALSE	FALSE	FALSE	ebi-a-GCST90018799	22	34774585	0.0103	257730	0.735201	Breast cancer || id:ebi-a-GCST90018799	Breast cancer	Breast cancer || ||	TRUE	igd	22	0.028	2920	34774585	4.92504e-06	ebi-a-GCST90001924	|| id:ebi-a-GCST90001924	TRUE	reported	igd	2	1	TRUE	20.9306
rs149514573	A	T	A	T	0.3029	-0.0502	0.0466	0.0116742	FALSE	TRUE	FALSE	ebi-a-GCST90018799	13	84155288	0.055	257730	0.3618	Breast cancer || id:ebi-a-GCST90018799	Breast cancer	Breast cancer || ||	TRUE	igd	13	0.06608	2920	84155288	4.75499e-06	ebi-a-GCST90001924	|| id:ebi-a-GCST90001924	TRUE	reported	igd	2	1	TRUE	21.0116
rs150735276	C	T	C	T	1.223	0.0113	0.0034	0.0175739	FALSE	FALSE	FALSE	ebi-a-GCST90018799	7	21186016	0.0454	257730	0.8042	Breast cancer || id:ebi-a-GCST90018799	Breast cancer	Breast cancer || ||	TRUE	igd	7	0.2644	2920	21186016	3.87704e-06	ebi-a-GCST90001924	|| id:ebi-a-GCST90001924	TRUE	reported	igd	2	1	TRUE	21.3959
rs1573734	T	C	T	C	-0.182	-0.0315	0.3265	0.508401	FALSE	FALSE	FALSE	ebi-a-GCST90018799	16	423619	0.0101	257730	0.001884	Breast cancer || id:ebi-a-GCST90018799	Breast cancer	Breast cancer || ||	TRUE	igd	16	0.02858	2920	423619	2.19599e-10	ebi-a-GCST90001924	|| id:ebi-a-GCST90001924	TRUE	reported	igd	2	1	TRUE	40.5526
rs16899999	G	C	G	C	-0.2835	-0.0071	0.1101	0.127129	FALSE	TRUE	FALSE	ebi-a-GCST90018799	5	35886731	0.0147	257730	0.6282	Breast cancer || id:ebi-a-GCST90018799	Breast cancer	Breast cancer || ||	TRUE	igd	5	0.04291	2920	35886731	4.66659e-11	ebi-a-GCST90001924	|| id:ebi-a-GCST90001924	TRUE	reported	igd	2	1	TRUE	43.6505
rs17064297	G	A	G	A	0.1323	0.0105	0.3467	0.190563	FALSE	FALSE	FALSE	ebi-a-GCST90018799	8	1777571	0.0132	257730	0.4241	Breast cancer || id:ebi-a-GCST90018799	Breast cancer	Breast cancer || ||	TRUE	igd	8	0.02839	2920	1777571	3.28503e-06	ebi-a-GCST90001924	|| id:ebi-a-GCST90001924	TRUE	reported	igd	2	1	TRUE	21.7165
rs28680958	A	G	A	G	0.1855	0.005	0.2366	0.229189	FALSE	FALSE	FALSE	ebi-a-GCST90018799	1	173848808	0.0117	257730	0.668499	Breast cancer || id:ebi-a-GCST90018799	Breast cancer	Breast cancer || ||	TRUE	igd	1	0.03217	2920	173848808	8.93799e-09	ebi-a-GCST90001924	|| id:ebi-a-GCST90001924	TRUE	reported	igd	2	1	TRUE	33.2495
rs2961796	T	C	T	C	0.1547	0.0025	0.7247	0.811683	FALSE	FALSE	FALSE	ebi-a-GCST90018799	5	3009195	0.013	257730	0.8492	Breast cancer || id:ebi-a-GCST90018799	Breast cancer	Breast cancer || ||	TRUE	igd	5	0.03107	2920	3009195	6.76301e-07	ebi-a-GCST90001924	|| id:ebi-a-GCST90001924	TRUE	reported	igd	2	1	TRUE	24.7912
rs72652037	C	T	C	T	-0.2897	-0.0367	0.0497	0.0516879	FALSE	FALSE	FALSE	ebi-a-GCST90018799	8	71958635	0.0263	257730	0.1626	Breast cancer || id:ebi-a-GCST90018799	Breast cancer	Breast cancer || ||	TRUE	igd	8	0.06326	2920	71958635	4.83304e-06	ebi-a-GCST90001924	|| id:ebi-a-GCST90001924	TRUE	reported	igd	2	1	TRUE	20.9719
rs78061906	A	G	A	G	-1.335	0.0118	0.0022	0.01116	FALSE	FALSE	FALSE	ebi-a-GCST90018799	8	119499029	0.1157	257730	0.9188	Breast cancer || id:ebi-a-GCST90018799	Breast cancer	Breast cancer || ||	TRUE	igd	8	0.2906	2920	119499029	4.52501e-06	ebi-a-GCST90001924	|| id:ebi-a-GCST90001924	TRUE	reported	igd	2	1	TRUE	21.1043
rs78763541	A	G	A	G	-0.241	-0.0406	0.0776	0.0308586	FALSE	FALSE	FALSE	ebi-a-GCST90018799	8	144226020	0.0337	257730	0.228	Breast cancer || id:ebi-a-GCST90018799	Breast cancer	Breast cancer || ||	TRUE	igd	8	0.05094	2920	144226020	2.32798e-06	ebi-a-GCST90001924	|| id:ebi-a-GCST90001924	TRUE	reported	igd	2	1	TRUE	22.3829
																																				#DIV/0!
SNP	effect_allele.exposure	other_allele.exposure	effect_allele.outcome	other_allele.outcome	beta.exposure	beta.outcome	eaf.exposure	eaf.outcome	remove	palindromic	ambiguous	id.outcome	chr	pos	se.outcome	samplesize.outcome	pval.outcome	outcome	originalname.outcome	outcome.deprecated	mr_keep.outcome	data_source.outcome	se.exposure	chr.exposure	pos.exposure	samplesize.exposure	pval.exposure	id.exposure	exposure	mr_keep.exposure	pval_origin.exposure	data_source.exposure	action	SNP_index	mr_keep	#VALUE!
rs11032433	C	T	C	T	-0.1433	-0.016	0.2084	0.204818	FALSE	FALSE	FALSE	ebi-a-GCST90018799	11	33895527	0.0123	257730	0.1939	Breast cancer || id:ebi-a-GCST90018799	Breast cancer	Breast cancer || ||	TRUE	igd	0.0307	11	33895527	3621	3.14702e-06	ebi-a-GCST90001989	|| id:ebi-a-GCST90001989	TRUE	reported	igd	2	1	TRUE	21.7879
rs111436326	T	C	T	C	0.4119	-0.0965	0.034	0.0109445	FALSE	FALSE	FALSE	ebi-a-GCST90018799	20	42701487	0.0474	257730	0.0415997	Breast cancer || id:ebi-a-GCST90018799	Breast cancer	Breast cancer || ||	TRUE	igd	0.06902	20	42701487	3621	2.627e-09	ebi-a-GCST90001989	|| id:ebi-a-GCST90001989	TRUE	reported	igd	2	1	TRUE	35.6151
rs12122366	T	C	T	C	0.2105	-0.0192	0.1034	0.0700755	FALSE	FALSE	FALSE	ebi-a-GCST90018799	1	162563661	0.0223	257730	0.3883	Breast cancer || id:ebi-a-GCST90018799	Breast cancer	Breast cancer || ||	TRUE	igd	0.04101	1	162563661	3621	2.99799e-07	ebi-a-GCST90001989	|| id:ebi-a-GCST90001989	TRUE	reported	igd	2	1	TRUE	26.3466
rs139376787	A	G	A	G	-0.3125	-0.0839	0.0758	0.0192122	FALSE	FALSE	FALSE	ebi-a-GCST90018799	1	161847528	0.0426	257730	0.0485601	Breast cancer || id:ebi-a-GCST90018799	Breast cancer	Breast cancer || ||	TRUE	igd	0.04775	1	161847528	3621	6.85173e-11	ebi-a-GCST90001989	|| id:ebi-a-GCST90001989	TRUE	reported	igd	2	1	TRUE	42.8305
rs143602490	T	A	T	A	0.6066	-0.0344	0.0093	0.0232148	FALSE	TRUE	FALSE	ebi-a-GCST90018799	20	44010127	0.0404	257730	0.3935	Breast cancer || id:ebi-a-GCST90018799	Breast cancer	Breast cancer || ||	TRUE	igd	0.1294	20	44010127	3621	2.84603e-06	ebi-a-GCST90001989	|| id:ebi-a-GCST90001989	TRUE	reported	igd	2	1	TRUE	21.9754
rs146963227	A	G	A	G	-0.5007	-0.0883	0.0151	0.00559914	FALSE	FALSE	FALSE	ebi-a-GCST90018799	4	17530633	0.0746	257730	0.2361	Breast cancer || id:ebi-a-GCST90018799	Breast cancer	Breast cancer || ||	TRUE	igd	0.1014	4	17530633	3621	8.23493e-07	ebi-a-GCST90001989	|| id:ebi-a-GCST90001989	TRUE	reported	igd	2	1	TRUE	24.3826
rs148765873	C	T	C	T	-0.3497	0.0164	0.0453	0.00974383	FALSE	FALSE	FALSE	ebi-a-GCST90018799	1	161221713	0.0581	257730	0.7782	Breast cancer || id:ebi-a-GCST90018799	Breast cancer	Breast cancer || ||	TRUE	igd	0.06275	1	161221713	3621	2.69302e-08	ebi-a-GCST90001989	|| id:ebi-a-GCST90001989	TRUE	reported	igd	2	1	TRUE	31.0573
rs1801274	G	A	G	A	0.5292	0.0133	0.3264	0.447562	FALSE	FALSE	FALSE	ebi-a-GCST90018799	1	161479745	0.0104	257730	0.2026	Breast cancer || id:ebi-a-GCST90018799	Breast cancer	Breast cancer || ||	TRUE	igd	0.02548	1	161479745	3621	1.28914e-90	ebi-a-GCST90001989	|| id:ebi-a-GCST90001989	TRUE	reported	igd	2	1	TRUE	431.361
rs34658867	C	A	C	A	0.4042	-0.0046	0.0456	0.0201717	FALSE	FALSE	FALSE	ebi-a-GCST90018799	20	44977184	0.0415	257730	0.9113	Breast cancer || id:ebi-a-GCST90018799	Breast cancer	Breast cancer || ||	TRUE	igd	0.06064	20	44977184	3621	3.03529e-11	ebi-a-GCST90001989	|| id:ebi-a-GCST90001989	TRUE	reported	igd	2	1	TRUE	44.4298
rs4766578	A	T	A	T	-0.1365	0.0183	0.529	0.523442	FALSE	TRUE	TRUE	ebi-a-GCST90018799	12	111904371	0.0116	257730	0.1125	Breast cancer || id:ebi-a-GCST90018799	Breast cancer	Breast cancer || ||	TRUE	igd	0.0263	12	111904371	3621	2.19498e-07	ebi-a-GCST90001989	|| id:ebi-a-GCST90001989	TRUE	reported	igd	2	1	FALSE	26.9373
rs56330830	C	T	C	T	0.1752	0.0025	0.8589	0.7452	FALSE	FALSE	FALSE	ebi-a-GCST90018799	4	19891513	0.0114	257730	0.8246	Breast cancer || id:ebi-a-GCST90018799	Breast cancer	Breast cancer || ||	TRUE	igd	0.03614	4	19891513	3621	1.30599e-06	ebi-a-GCST90001989	|| id:ebi-a-GCST90001989	TRUE	reported	igd	2	1	TRUE	23.5013
rs60072425	C	A	C	A	1.1	0.0386	0.0026	0.0427665	FALSE	FALSE	FALSE	ebi-a-GCST90018799	4	77781605	0.0248	257730	0.1197	Breast cancer || id:ebi-a-GCST90018799	Breast cancer	Breast cancer || ||	TRUE	igd	0.2288	4	77781605	3621	1.567e-06	ebi-a-GCST90001989	|| id:ebi-a-GCST90001989	TRUE	reported	igd	2	1	TRUE	23.1139
rs6032211	A	G	A	G	0.189	0.0097	0.1838	0.158914	FALSE	FALSE	FALSE	ebi-a-GCST90018799	20	44092301	0.0137	257730	0.4779	Breast cancer || id:ebi-a-GCST90018799	Breast cancer	Breast cancer || ||	TRUE	igd	0.0324	20	44092301	3621	5.94607e-09	ebi-a-GCST90001989	|| id:ebi-a-GCST90001989	TRUE	reported	igd	2	1	TRUE	34.0278
rs6687275	G	T	G	T	0.339	-0.0068	0.2737	0.168384	FALSE	FALSE	FALSE	ebi-a-GCST90018799	1	161515638	0.0156	257730	0.664	Breast cancer || id:ebi-a-GCST90018799	Breast cancer	Breast cancer || ||	TRUE	igd	0.02812	1	161515638	3621	7.56484e-33	ebi-a-GCST90001989	|| id:ebi-a-GCST90001989	TRUE	reported	igd	2	1	TRUE	145.335
rs745307	A	G	A	G	0.7089	0.0202	0.1464	0.213608	FALSE	FALSE	FALSE	ebi-a-GCST90018799	20	44747086	0.0126	257730	0.1081	Breast cancer || id:ebi-a-GCST90018799	Breast cancer	Breast cancer || ||	TRUE	igd	0.03346	20	44747086	3621	5.02921e-94	ebi-a-GCST90001989	|| id:ebi-a-GCST90001989	TRUE	reported	igd	2	1	TRUE	448.867
rs75698615	A	T	A	T	-0.2587	0.0081	0.054	0.0392393	FALSE	TRUE	FALSE	ebi-a-GCST90018799	3	186653458	0.0302	257730	0.7889	Breast cancer || id:ebi-a-GCST90018799	Breast cancer	Breast cancer || ||	TRUE	igd	0.05556	3	186653458	3621	3.34303e-06	ebi-a-GCST90001989	|| id:ebi-a-GCST90001989	TRUE	reported	igd	2	1	TRUE	21.6805
rs77649171	T	C	T	C	0.5253	0.016	0.012	0.00610281	FALSE	FALSE	FALSE	ebi-a-GCST90018799	3	171098461	0.0632	257730	0.8005	Breast cancer || id:ebi-a-GCST90018799	Breast cancer	Breast cancer || ||	TRUE	igd	0.1106	3	171098461	3621	2.10601e-06	ebi-a-GCST90001989	|| id:ebi-a-GCST90001989	TRUE	reported	igd	2	1	TRUE	22.5582
rs77774351	G	C	G	C	0.374	0.0193	0.0358	0.0680438	FALSE	TRUE	FALSE	ebi-a-GCST90018799	6	22713558	0.0231	257730	0.4049	Breast cancer || id:ebi-a-GCST90018799	Breast cancer	Breast cancer || ||	TRUE	igd	0.06677	6	22713558	3621	2.28502e-08	ebi-a-GCST90001989	|| id:ebi-a-GCST90001989	TRUE	reported	igd	2	1	TRUE	31.3748
																																				#DIV/0!
SNP	effect_allele.exposure	other_allele.exposure	effect_allele.outcome	other_allele.outcome	beta.exposure	beta.outcome	eaf.exposure	eaf.outcome	remove	palindromic	ambiguous	id.outcome	chr	pos	se.outcome	samplesize.outcome	pval.outcome	outcome	originalname.outcome	outcome.deprecated	mr_keep.outcome	data_source.outcome	se.exposure	pos.exposure	samplesize.exposure	chr.exposure	pval.exposure	id.exposure	exposure	mr_keep.exposure	pval_origin.exposure	data_source.exposure	action	SNP_index	mr_keep	#VALUE!
rs116007826	G	A	G	A	0.8001	-0.0384	0.0686	0.00502617	FALSE	FALSE	FALSE	ebi-a-GCST90018799	6	31569745	0.0817	257730	0.6381	Breast cancer || id:ebi-a-GCST90018799	Breast cancer	Breast cancer || ||	TRUE	igd	0.06015	31569745	2872	6	3.1369e-39	ebi-a-GCST90002104	|| id:ebi-a-GCST90002104	TRUE	reported	igd	2	1	TRUE	176.936
rs116607596	G	A	G	A	0.2553	-0.0134	0.0696	0.0639688	FALSE	FALSE	FALSE	ebi-a-GCST90018799	3	125955606	0.0203	257730	0.5083	Breast cancer || id:ebi-a-GCST90018799	Breast cancer	Breast cancer || ||	TRUE	igd	0.05443	125955606	2872	3	2.84898e-06	ebi-a-GCST90002104	|| id:ebi-a-GCST90002104	TRUE	reported	igd	2	1	TRUE	22.0001
rs11979208	C	T	C	T	0.2542	-0.0042	0.0681	0.0821072	FALSE	FALSE	FALSE	ebi-a-GCST90018799	7	80529639	0.018	257730	0.8173	Breast cancer || id:ebi-a-GCST90018799	Breast cancer	Breast cancer || ||	TRUE	igd	0.05489	80529639	2872	7	3.79001e-06	ebi-a-GCST90002104	|| id:ebi-a-GCST90002104	TRUE	reported	igd	2	1	TRUE	21.4469
rs142640535	G	T	G	T	-2.015	0.0103	0.0012	0.0159179	FALSE	FALSE	FALSE	ebi-a-GCST90018799	8	122566151	0.049	257730	0.834	Breast cancer || id:ebi-a-GCST90018799	Breast cancer	Breast cancer || ||	TRUE	igd	0.4281	122566151	2872	8	2.64399e-06	ebi-a-GCST90002104	|| id:ebi-a-GCST90002104	TRUE	reported	igd	2	1	TRUE	22.1544
rs1634738	A	G	A	G	-0.1708	0.0152	0.4391	0.301776	FALSE	FALSE	FALSE	ebi-a-GCST90018799	6	31284067	0.0148	257730	0.3054	Breast cancer || id:ebi-a-GCST90018799	Breast cancer	Breast cancer || ||	TRUE	igd	0.03263	31284067	2872	6	1.77399e-07	ebi-a-GCST90002104	|| id:ebi-a-GCST90002104	TRUE	reported	igd	2	1	TRUE	27.3994
rs2858885	T	C	T	C	-0.3187	-0.0059	0.5362	0.475126	FALSE	FALSE	FALSE	ebi-a-GCST90018799	6	32699782	0.0105	257730	0.5767	Breast cancer || id:ebi-a-GCST90018799	Breast cancer	Breast cancer || ||	TRUE	igd	0.0308	32699782	2872	6	1.13292e-24	ebi-a-GCST90002104	|| id:ebi-a-GCST90002104	TRUE	reported	igd	2	1	TRUE	107.069
rs29221	G	C	G	C	0.3075	-0.0139	0.1555	0.280031	FALSE	TRUE	FALSE	ebi-a-GCST90018799	6	29589124	0.0114	257730	0.2219	Breast cancer || id:ebi-a-GCST90018799	Breast cancer	Breast cancer || ||	TRUE	igd	0.04061	29589124	2872	6	4.98655e-14	ebi-a-GCST90002104	|| id:ebi-a-GCST90002104	TRUE	reported	igd	2	1	TRUE	57.3356
rs34618458	C	A	C	A	1.668	-0.0578	0.0021	0.0218185	FALSE	FALSE	FALSE	ebi-a-GCST90018799	7	806948	0.0457	257730	0.2061	Breast cancer || id:ebi-a-GCST90018799	Breast cancer	Breast cancer || ||	TRUE	igd	0.3475	806948	2872	7	1.65402e-06	ebi-a-GCST90002104	|| id:ebi-a-GCST90002104	TRUE	reported	igd	2	1	TRUE	23.04
rs35525122	A	C	A	C	0.8525	-0.0286	0.1179	0.193888	FALSE	FALSE	FALSE	ebi-a-GCST90018799	6	32561283	0.0126	257730	0.0233701	Breast cancer || id:ebi-a-GCST90018799	Breast cancer	Breast cancer || ||	TRUE	igd	0.04857	32561283	2872	6	1.38995e-65	ebi-a-GCST90002104	|| id:ebi-a-GCST90002104	TRUE	reported	igd	2	1	TRUE	308.072
rs42362	C	G	C	G	0.1935	-0.0027	0.2639	0.472678	FALSE	TRUE	TRUE	ebi-a-GCST90018799	16	9438363	0.0103	257730	0.7921	Breast cancer || id:ebi-a-GCST90018799	Breast cancer	Breast cancer || ||	TRUE	igd	0.0318	9438363	2872	16	1.305e-09	ebi-a-GCST90002104	|| id:ebi-a-GCST90002104	TRUE	reported	igd	2	1	FALSE	37.0261
rs55971447	T	C	T	C	-0.4802	-0.0042	0.2371	0.114219	FALSE	FALSE	FALSE	ebi-a-GCST90018799	1	161515326	0.0181	257730	0.8186	Breast cancer || id:ebi-a-GCST90018799	Breast cancer	Breast cancer || ||	TRUE	igd	0.03135	161515326	2872	1	5.93745e-51	ebi-a-GCST90002104	|| id:ebi-a-GCST90002104	TRUE	reported	igd	2	1	TRUE	234.622
rs6925683	G	T	G	T	0.2917	-0.0052	0.1238	0.250914	FALSE	FALSE	FALSE	ebi-a-GCST90018799	6	33894292	0.0116	257730	0.654501	Breast cancer || id:ebi-a-GCST90018799	Breast cancer	Breast cancer || ||	TRUE	igd	0.04331	33894292	2872	6	1.95299e-11	ebi-a-GCST90002104	|| id:ebi-a-GCST90002104	TRUE	reported	igd	2	1	TRUE	45.3624
rs9267650	T	A	T	A	-0.2465	0.0174	0.2881	0.0348193	FALSE	TRUE	FALSE	ebi-a-GCST90018799	6	31824912	0.0267	257730	0.5138	Breast cancer || id:ebi-a-GCST90018799	Breast cancer	Breast cancer || ||	TRUE	igd	0.03657	31824912	2872	6	1.91779e-11	ebi-a-GCST90002104	|| id:ebi-a-GCST90002104	TRUE	reported	igd	2	1	TRUE	45.4343
rs9853546	C	T	C	T	0.1592	0.009	0.7826	0.874138	FALSE	FALSE	FALSE	ebi-a-GCST90018799	3	73377280	0.0156	257730	0.5658	Breast cancer || id:ebi-a-GCST90018799	Breast cancer	Breast cancer || ||	TRUE	igd	0.03391	73377280	2872	3	2.77997e-06	ebi-a-GCST90002104	|| id:ebi-a-GCST90002104	TRUE	reported	igd	2	1	TRUE	22.041
																																				#DIV/0!
SNP	effect_allele.exposure	other_allele.exposure	effect_allele.outcome	other_allele.outcome	beta.exposure	beta.outcome	eaf.exposure	eaf.outcome	remove	palindromic	ambiguous	id.outcome	chr	pos	se.outcome	samplesize.outcome	pval.outcome	outcome	originalname.outcome	outcome.deprecated	mr_keep.outcome	data_source.outcome	pos.exposure	se.exposure	samplesize.exposure	pval.exposure	chr.exposure	id.exposure	exposure	mr_keep.exposure	pval_origin.exposure	data_source.exposure	action	SNP_index	mr_keep	#VALUE!
rs114068468	T	C	T	C	0.3671	-0.2638	0.0963	0.00288172	FALSE	FALSE	FALSE	ebi-a-GCST90018799	6	33054463	0.1457	257730	0.0702296	Breast cancer || id:ebi-a-GCST90018799	Breast cancer	Breast cancer || ||	TRUE	igd	33054463	0.06556	1635	2.51102e-08	6	ebi-a-GCST90002112	|| id:ebi-a-GCST90002112	TRUE	reported	igd	2	1	TRUE	31.3539
rs11576012	T	C	T	C	0.4345	0.001	0.0523	0.0216954	FALSE	FALSE	FALSE	ebi-a-GCST90018799	6	31795619	0.0364	257730	0.9784	Breast cancer || id:ebi-a-GCST90018799	Breast cancer	Breast cancer || ||	TRUE	igd	31795619	0.08199	1635	1.31701e-07	6	ebi-a-GCST90002112	|| id:ebi-a-GCST90002112	TRUE	reported	igd	2	1	TRUE	28.0839
rs1474618	A	C	A	C	-0.1723	0.014	0.6101	0.740264	FALSE	FALSE	FALSE	ebi-a-GCST90018799	6	18655570	0.0115	257730	0.2218	Breast cancer || id:ebi-a-GCST90018799	Breast cancer	Breast cancer || ||	TRUE	igd	18655570	0.03685	1635	3.18999e-06	6	ebi-a-GCST90002112	|| id:ebi-a-GCST90002112	TRUE	reported	igd	2	1	TRUE	21.8623
rs2760980	A	G	A	G	1.049	-0.0281	0.1202	0.189225	FALSE	FALSE	FALSE	ebi-a-GCST90018799	6	32565201	0.0129	257730	0.0289201	Breast cancer || id:ebi-a-GCST90018799	Breast cancer	Breast cancer || ||	TRUE	igd	32565201	0.06137	1635	2.43893e-60	6	ebi-a-GCST90002112	|| id:ebi-a-GCST90002112	TRUE	reported	igd	2	1	TRUE	292.172
rs775443	T	C	T	C	-0.509	-0.0127	0.9688	0.902825	FALSE	FALSE	FALSE	ebi-a-GCST90018799	12	70122623	0.0166	257730	0.4446	Breast cancer || id:ebi-a-GCST90018799	Breast cancer	Breast cancer || ||	TRUE	igd	70122623	0.1058	1635	1.63999e-06	12	ebi-a-GCST90002112	|| id:ebi-a-GCST90002112	TRUE	reported	igd	2	1	TRUE	23.1454
rs9268430	C	A	C	A	-0.4503	-0.0087	0.2939	0.102783	FALSE	FALSE	FALSE	ebi-a-GCST90018799	6	32345429	0.0165	257730	0.5989	Breast cancer || id:ebi-a-GCST90018799	Breast cancer	Breast cancer || ||	TRUE	igd	32345429	0.04481	1635	4.33611e-23	6	ebi-a-GCST90002112	|| id:ebi-a-GCST90002112	TRUE	reported	igd	2	1	TRUE	100.984
rs9279789	C	T	C	T	0.7114	-0.0606	0.0453	0.00840112	FALSE	FALSE	FALSE	ebi-a-GCST90018799	6	32571079	0.0724	257730	0.4027	Breast cancer || id:ebi-a-GCST90018799	Breast cancer	Breast cancer || ||	TRUE	igd	32571079	0.1121	1635	2.86801e-10	6	ebi-a-GCST90002112	|| id:ebi-a-GCST90002112	TRUE	reported	igd	2	1	TRUE	40.2732
rs928189	C	T	C	T	-0.1864	0.0076	0.2896	0.317419	FALSE	FALSE	FALSE	ebi-a-GCST90018799	13	94559274	0.0107	257730	0.4738	Breast cancer || id:ebi-a-GCST90018799	Breast cancer	Breast cancer || ||	TRUE	igd	94559274	0.03993	1635	3.292e-06	13	ebi-a-GCST90002112	|| id:ebi-a-GCST90002112	TRUE	reported	igd	2	1	TRUE	21.7918
rs9310124	C	A	C	A	-0.1783	0.0094	0.4917	0.378658	FALSE	FALSE	FALSE	ebi-a-GCST90018799	3	68608477	0.0102	257730	0.3552	Breast cancer || id:ebi-a-GCST90018799	Breast cancer	Breast cancer || ||	TRUE	igd	68608477	0.03636	1635	1.033e-06	3	ebi-a-GCST90002112	|| id:ebi-a-GCST90002112	TRUE	reported	igd	2	1	TRUE	24.0467
rs9368784	T	G	T	G	0.3138	-0.0017	0.1049	0.204717	FALSE	FALSE	FALSE	ebi-a-GCST90018799	6	33895001	0.0127	257730	0.894	Breast cancer || id:ebi-a-GCST90018799	Breast cancer	Breast cancer || ||	TRUE	igd	33895001	0.06086	1635	2.84197e-07	6	ebi-a-GCST90002112	|| id:ebi-a-GCST90002112	TRUE	reported	igd	2	1	TRUE	26.5853
