# Supplementary material for: Immunocyte phenotype and breast cancer risk: A Mendel randomization analysis
Source: PLoS One. 2024 Oct 17;19(10):e0311172. doi: 10.1371/journal.pone.0311172 (PMC11486363; doi:10.1371/journal.pone.0311172)
Supplement: S2 Table — (XLSX) [file pone.0311172.s005.xlsx]

## Sheet: Sheet1
id.exposure	method	Q	Q_pval
Unsw mem AC	MR Egger	3.66737	0.978658
	Inverse variance weighted	5.57667	0.935902
CD24+ CD27+ AC	MR Egger	6.48767	0.838928
	Inverse variance weighted	10.6765	0.556826
IgD- CD38dim %B cell	MR Egger	6.97287	0.801276
	Inverse variance weighted	9.35005	0.672776
IgD+ CD38dim %lymphocyte	MR Egger	26.9257	0.106396
	Inverse variance weighted	28.1726	0.105375
HLA DR++ monocyte %monocyte	MR Egger	12.5786	0.321759
	Inverse variance weighted	17.2925	0.13892
Secreting Treg AC	MR Egger	16.7197	0.271422
	Inverse variance weighted	16.7555	0.333687
CD25hi CD45RA- CD4 not Treg AC	MR Egger	20.0672	0.217208
	Inverse variance weighted	20.9674	0.227752
CD4 Treg AC	MR Egger	4.25079	0.961998
	Inverse variance weighted	4.37637	0.975648
CD45RA- CD4+ %CD4+	MR Egger	4.39059	0.996149
	Inverse variance weighted	5.13526	0.995039
EM CD4+ AC	MR Egger	6.59707	0.678989
	Inverse variance weighted	7.33005	0.693961
Naive DN (CD4-CD8-) AC	MR Egger	11.8519	0.157933
	Inverse variance weighted	14.6169	0.102012
HLA DR+ CD4+ %lymphocyte	MR Egger	10.1591	0.516136
	Inverse variance weighted	10.5481	0.567987
CD38 on IgD- CD38dim	MR Egger	4.33513	0.930965
	Inverse variance weighted	4.3439	0.958757
IgD on IgD+ CD38- unsw mem	MR Egger	2.50658	0.961423
	Inverse variance weighted	2.75315	0.973283
CD3 on CD28+ DN (CD4-CD8-)	MR Egger	5.52252	0.596469
	Inverse variance weighted	5.53583	0.699067
CD28 on activated Treg	MR Egger	2.58487	0.957656
	Inverse variance weighted	3.41399	0.945602
CD127 on CD28+ CD4+	MR Egger	8.90876	0.630314
	Inverse variance weighted	10.6358	0.560359
CD40 on CD14- CD16+ monocyte	MR Egger	15.1093	0.443575
	Inverse variance weighted	15.1112	0.516511
HLA DR on myeloid DC	MR Egger	5.46817	0.906395
	Inverse variance weighted	5.5403	0.937463
HLA DR on CD33- HLA DR+	MR Egger	8.24559	0.409856
	Inverse variance weighted	8.36499	0.497824
