# Supplementary material for: Immunocyte phenotype and breast cancer risk: A Mendel randomization analysis
Source: PLoS One. 2024 Oct 17;19(10):e0311172. doi: 10.1371/journal.pone.0311172 (PMC11486363; doi:10.1371/journal.pone.0311172)
Supplement: S3 Table — (XLSX) [file pone.0311172.s006.xlsx]

## Sheet: Sheet1
id.exposure	P-value	Global Test`$Pvalue
Unsw mem AC	NA	0.866
CD24+ CD27+ AC	NA	0.602
IgD- CD38dim %B cell	NA	0.726
IgD+ CD38dim %lymphocyte	NA	0.218
HLA DR++ monocyte %monocyte	NA	0.131
Secreting Treg AC	NA	0.393
CD25hi CD45RA- CD4 not Treg AC	NA	0.202
CD4 Treg AC	NA	0.976
CD45RA- CD4+ %CD4+	NA	0.996
EM CD4+ AC	NA	0.789
Naive DN (CD4-CD8-) AC	NA	0.167
HLA DR+ CD4+ %lymphocyte	NA	0.592
CD38 on IgD- CD38dim	NA	0.962
IgD on IgD+ CD38- unsw mem	NA	0.984
CD3 on CD28+ DN (CD4-CD8-)	NA	0.738
CD28 on activated Treg	NA	0.939
CD127 on CD28+ CD4+	NA	0.566
CD40 on CD14- CD16+ monocyte	NA	0.605
HLA DR on myeloid DC	NA	0.938
HLA DR on CD33- HLA DR+	NA	0.546
